# Supplementary material for: Home care aides’ attitudes to training on oral health care
Source: PLoS One. 2021 Apr 12;16(4):e0249021. doi: 10.1371/journal.pone.0249021 (PMC8041167; doi:10.1371/journal.pone.0249021)
Supplement: S1 Data — (XLSX) [file pone.0249021.s003.xlsx]

## Sheet: relevant data
Sxe	Age	Education	facilityies.type	work.experience	working.hours	employment	HCA.program	HCA.License	within.scope	time.daily.work	course_learn	swallowing.teeth	losing.dentures	dentures.falling.out	dentures.hurting	fillings.falling	finger.bitten	vomiting	refusing	sity.properly	tooth.pain	bad.breath	dentures.not.fit	white.papillae	diffculty.chewing	V19.1	V19.2	V19.3	V19.4	V19.5	V19.6	V19.7	knowledge.score	knowledge1	knowledge2	knowledge3	knowledge4	knowledge5	knowledge6	knowledge7	knowledge8	knowledge9	knowledge10	receive.traingin	receive1	receive2	receive3	receive4	receive5
Male	51	High school	other	42	8	Official employees	Yes	Yes	Yes	Yes	NO	No	No	No	No	No	No	No	No	No	No	No	No	No	No	Yes	Yes	No	Yes	No	No	Yes	40	Agree	Agree	Agree	Agree	Agree	Agree	Agree	Agree	Agree	Agree	Interested (>43)	Agree	Agree	Agree	Agree	Agree
Female	50	High school	other	171	8	Contract Employee	Yes	Yes	Yes	Yes	NO	No	No	No	No	No	No	No	No	No	No	No	No	No	No	Yes	Yes	No	No	Yes	No	No	32	Agree	Agree	Agree	Disagree	Disagree	Agree	Disagree	Agree	Disagree	Agree	Interested (>43)	Agree	Agree	Agree	Agree	Agree
Female	50	college degree	Foundations	24	6.5	Official employees	Yes	Yes	Yes	Yes	NO	No	No	No	No	No	No	No	No	No	No	No	No	No	No	Yes	Yes	Yes	No	Yes	No	Yes	40	Agree	Agree	Agree	Agree	Agree	Agree	Agree	Agree	Agree	Agree	Interested (>43)	Agree	Agree	Agree	Agree	Agree
Female	49	High school	other	81	8	Official employees	Yes	Yes	Yes	Yes	NO	No	No	Yes	No	No	No	No	No	No	No	No	Yes	No	Yes	No	Yes	No	No	Yes	No	Yes	39	Neutral	Agree	Agree	Agree	Agree	Agree	Agree	Agree	Agree	Agree	Uninterested (<42)	Neutral	Neutral	Neutral	Neutral	Neutral
Female	50	Junior high school	other	108	4	Other	Yes	Yes	Yes	Yes	NO	No	Yes	No	No	No	No	No	No	No	No	No	No	No	No	No	Yes	No	No	No	No	No	36	Agree	Agree	Agree	Neutral	Neutral	Agree	Neutral	Neutral	Agree	Agree	Uninterested (<42)	Agree	Agree	Agree	Agree	Neutral
Female	35	Junior high school	Foundations	17	5.5	Official employees	Yes	No	Yes	Yes	Yes	No	No	Yes	No	Yes	No	No	Yes	Yes	No	No	Yes	No	Yes	Yes	No	No	No	Yes	No	Yes	39	Neutral	Agree	Agree	Neutral	Agree	Agree	Neutral	Strongly Agree	Agree	Strongly Agree	Uninterested (<42)	Neutral	Neutral	Agree	Neutral	Agree
Female	51	High school	Foundations	17	7.5	Contract Employee	Yes	Yes	Yes	Yes	NO	No	No	Yes	No	No	No	No	No	No	No	No	Yes	No	No	Yes	No	No	No	No	No	No	34	Neutral	Neutral	Neutral	Neutral	Agree	Agree	Agree	Neutral	Neutral	Agree	Uninterested (<42)	Neutral	Neutral	Neutral	Neutral	Neutral
Female	48	High school	Foundations	60	7	Official employees	Yes	Yes	Yes	Yes	NO	No	No	No	No	Yes	No	No	No	Yes	Yes	No	Yes	No	Yes	Yes	No	No	No	Yes	No	No	38	Agree	Neutral	Agree	Agree	Neutral	Agree	Agree	Agree	Agree	Agree	Uninterested (<42)	Agree	Agree	Neutral	Disagree	Agree
Female	47	college degree	Foundations	105	8	Official employees	Yes	Yes	Yes	Yes	NO	No	No	No	No	No	No	No	Yes	Yes	Yes	No	Yes	No	Yes	Yes	Yes	No	Yes	No	No	No	30	Neutral	Neutral	Neutral	Neutral	Neutral	Neutral	Neutral	Neutral	Neutral	Neutral	Uninterested (<42)	Neutral	Neutral	Neutral	Neutral	Strongly Agree
Female	56	Elementary school	Charitable associations	64	8	Contract Employee	Yes	Yes	Yes	Yes	NO	No	Yes	No	No	No	No	No	No	No	No	Yes	No	No	No	No	No	No	No	Yes	Yes	Yes	30	Neutral	Neutral	Neutral	Neutral	Neutral	Neutral	Neutral	Neutral	Neutral	Neutral	Uninterested (<42)	Neutral	Neutral	Neutral	Neutral	Neutral
Female	52	High school	Charitable associations	96	7	Official employees	Yes	Yes	Yes	Yes	NO	No	No	No	No	No	No	No	Yes	No	No	No	No	No	No	No	No	No	No	Yes	No	No	30	Neutral	Neutral	Disagree	Neutral	Neutral	Agree	Neutral	Neutral	Neutral	Neutral	Uninterested (<42)	Neutral	Neutral	Neutral	Neutral	Neutral
Female	57	Junior high school	Charitable associations	178	6	Contract Employee	Yes	Yes	Yes	Yes	NO	No	No	No	No	No	No	No	No	Yes	No	No	No	No	No	No	No	No	No	No	No	Yes	32	Disagree	Neutral	Neutral	Neutral	Neutral	Neutral	Neutral	Agree	Agree	Agree	Uninterested (<42)	Agree	Agree	Neutral	Neutral	Neutral
Female	56	High school	Charitable associations	36	7	Contract Employee	Yes	No	Yes	Yes	Yes	No	No	No	No	No	No	No	Yes	No	No	No	No	No	No	Yes	Yes	No	Yes	No	No	No	40	Agree	Agree	Agree	Agree	Agree	Agree	Agree	Agree	Agree	Agree	Uninterested (<42)	Neutral	Neutral	Neutral	Neutral	Neutral
Female	47	High school	Charitable associations	2	8	Official employees	Yes	Yes	Yes	Yes	Yes	No	Yes	No	No	No	No	No	No	No	No	No	No	No	No	No	No	No	No	No	No	No	26	Disagree	Neutral	Neutral	Agree	Neutral	Disagree	Neutral	Disagree	Disagree	Disagree	Uninterested (<42)	Neutral	Neutral	Neutral	Neutral	Disagree
Female	35	High school	Charitable associations	36	6	Official employees	Yes	No	Yes	Yes	Yes	No	No	No	No	No	Yes	No	No	Yes	Yes	No	Yes	Yes	Yes	No	No	No	Yes	Yes	No	No	29	Disagree	Neutral	Neutral	Neutral	Neutral	Neutral	Neutral	Neutral	Neutral	Neutral	Uninterested (<42)	Neutral	Neutral	Neutral	Neutral	Neutral
Female	43	High school	other	64	8	Official employees	Yes	Yes	Yes	Yes	NO	No	No	No	No	No	No	No	No	No	No	No	No	No	No	No	No	No	No	No	No	No	44	Agree	Agree	Agree	Strongly Agree	Strongly Agree	Agree	Strongly Agree	Agree	Strongly Agree	Agree	Interested (>43)	Agree	Agree	Agree	Agree	Agree
Female	45	college degree	Charitable associations	35	6.5	Official employees	Yes	Yes	Yes	Yes	NO	No	No	No	No	No	No	No	Yes	No	No	No	No	No	Yes	No	No	No	No	No	No	No	40	Agree	Agree	Agree	Agree	Agree	Agree	Agree	Agree	Agree	Agree	Interested (>43)	Agree	Agree	Agree	Agree	Agree
Female	33	High school	Charitable associations	72	8	Official employees	Yes	Yes	Yes	Yes	NO	No	No	No	No	No	No	No	No	No	No	No	No	No	No	Yes	No	No	Yes	No	No	No	46	Neutral	Strongly Agree	Strongly Agree	Strongly Agree	Strongly Agree	Strongly Agree	Strongly Agree	Agree	Agree	Strongly Agree	Interested (>43)	Strongly Agree	Strongly Agree	Strongly Agree	Strongly Agree	Strongly Agree
Female	56	Junior high school	other	142	8	Contract Employee	Yes	Yes	Yes	Yes	Yes	No	No	Yes	No	Yes	No	Yes	No	Yes	No	Yes	No	No	Yes	No	Yes	No	No	Yes	Yes	Yes	40	Agree	Agree	Agree	Agree	Agree	Agree	Agree	Agree	Agree	Agree	Interested (>43)	Agree	Agree	Agree	Agree	Agree
Female	54	High school	other	48	6.5	Official employees	Yes	Yes	Yes	Yes	Yes	No	No	Yes	No	No	No	No	No	No	No	No	Yes	No	No	No	No	No	No	No	No	No	38	Disagree	Agree	Agree	Agree	Agree	Agree	Agree	Agree	Agree	Agree	Interested (>43)	Agree	Neutral	Disagree	Disagree	Strongly Agree
Female	58	Elementary school	Foundations	50	8	Contract Employee	No	No	Yes	Yes	Yes	No	No	No	No	No	No	No	No	Yes	No	No	Yes	No	No	No	No	No	No	No	No	No	39	Neutral	Agree	Strongly Agree	Agree	Neutral	Agree	Agree	Agree	Agree	Agree	Interested (>43)	Agree	Agree	Agree	Neutral	Agree
Female	52	High school	Foundations	81	8	Contract Employee	Yes	Yes	Yes	Yes	NO	No	No	No	No	No	No	No	Yes	No	No	Yes	No	Yes	Yes	No	No	Yes	No	No	No	Yes	40	Agree	Agree	Agree	Agree	Agree	Agree	Agree	Agree	Agree	Agree	Interested (>43)	Agree	Agree	Agree	Agree	Agree
Female	37	High school	Foundations	58	8	Official employees	Yes	Yes	Yes	Yes	NO	No	No	Yes	No	No	No	No	Yes	No	No	Yes	No	Yes	No	No	Yes	No	No	No	No	No	39	Agree	Agree	Agree	Agree	Neutral	Agree	Agree	Agree	Agree	Agree	Interested (>43)	Agree	Agree	Agree	Agree	Neutral
Female	65	High school	Foundations	120	8	Official employees	Yes	No	Yes	Yes	Yes	No	No	No	Yes	No	No	No	No	No	No	No	Yes	No	No	No	No	No	No	No	No	No	40	Agree	Agree	Agree	Agree	Agree	Agree	Agree	Agree	Agree	Agree	Interested (>43)	Agree	Agree	Agree	Agree	Agree
Female	42	High school	Charitable associations	28	4	Contract Employee	Yes	Yes	Yes	Yes	Yes	No	No	Yes	No	No	No	No	No	No	No	No	Yes	No	No	No	No	No	No	Yes	No	No	34	Agree	Agree	Agree	Disagree	Disagree	Strongly Agree	Disagree	Neutral	Agree	Agree	Interested (>43)	Agree	Neutral	Agree	Neutral	Neutral
Female	46	Junior high school	Charitable associations	46	7.5	Official employees	Yes	Yes	Yes	Yes	NO	No	Yes	No	No	No	No	No	No	No	Yes	No	No	No	Yes	Yes	Yes	No	No	Yes	No	Yes	46	Agree	Agree	Strongly Agree	Strongly Agree	Strongly Agree	Strongly Agree	Agree	Agree	Strongly Agree	Strongly Agree	Interested (>43)	Agree	Agree	Neutral	Neutral	Agree
Female	48	High school	Charitable associations	54	8	Official employees	Yes	Yes	Yes	Yes	NO	No	No	No	No	No	No	No	Yes	Yes	Yes	Yes	Yes	Yes	Yes	Yes	No	No	No	No	No	No	40	Agree	Agree	Agree	Agree	Agree	Agree	Agree	Agree	Agree	Agree	Interested (>43)	Agree	Agree	Agree	Agree	Agree
Female	58	High school	Charitable associations	59	7.5	Contract Employee	Yes	Yes	Yes	Yes	NO	No	No	Yes	Yes	No	No	No	Yes	No	Yes	Yes	Yes	No	Yes	Yes	Yes	No	No	Yes	No	Yes	40	Agree	Agree	Agree	Agree	Agree	Agree	Agree	Agree	Agree	Agree	Interested (>43)	Agree	Agree	Agree	Agree	Agree
Female	28	Junior high school	Charitable associations	30	8	Official employees	Yes	Yes	Yes	Yes	NO	No	No	No	No	No	No	No	No	No	Yes	No	No	No	No	No	No	No	No	No	No	No	44	Agree	Strongly Agree	Strongly Agree	Agree	Neutral	Strongly Agree	Agree	Agree	Strongly Agree	Strongly Agree	Interested (>43)	Agree	Agree	Agree	Agree	Agree
Female	64	Junior high school	Charitable associations	117	6.5	Official employees	Yes	Yes	Yes	Yes	NO	No	No	No	No	No	No	No	No	No	No	No	No	No	No	No	No	No	No	No	Yes	No	37	Agree	Agree	Agree	Agree	Agree	Neutral	Agree	Neutral	Agree	Neutral	Interested (>43)	Agree	Strongly Agree	Agree	Agree	Strongly Agree
Female	49	High school	Charitable associations	12	8	Contract Employee	Yes	Yes	Yes	Yes	NO	No	No	No	Yes	No	No	No	No	No	No	No	Yes	No	No	No	No	No	No	Yes	No	No	49	Agree	Strongly Agree	Strongly Agree	Strongly Agree	Strongly Agree	Strongly Agree	Strongly Agree	Strongly Agree	Strongly Agree	Strongly Agree	Interested (>43)	Strongly Agree	Strongly Agree	Strongly Agree	Strongly Agree	Strongly Agree
Female	56	High school	Foundations	106	10	Contract Employee	Yes	Yes	Yes	Yes	Yes	No	No	No	No	No	Yes	No	No	No	No	Yes	No	Yes	Yes	No	Yes	No	No	No	No	No	40	Agree	Agree	Agree	Agree	Agree	Agree	Agree	Agree	Agree	Agree	Interested (>43)	Agree	Agree	Agree	Agree	Agree
Female	39	High school	Charitable associations	43	7	Contract Employee	Yes	Yes	Yes	Yes	NO	No	No	No	No	No	No	No	No	No	No	No	No	No	Yes	No	No	No	Yes	No	Yes	No	39	Agree	Agree	Agree	Agree	Neutral	Agree	Agree	Neutral	Agree	Strongly Agree	Interested (>43)	Agree	Agree	Neutral	Agree	Agree
Female	50	Junior high school	Foundations	36	6	Official employees	Yes	No	No	Yes	Yes	No	No	No	No	No	No	No	No	No	No	Yes	No	No	No	Yes	No	No	No	No	No	No	31	Neutral	Neutral	Neutral	Agree	Neutral	Neutral	Neutral	Neutral	Neutral	Neutral	Uninterested (<42)	Disagree	Agree	Strongly Disagree	Disagree	Disagree
Male	25	college degree	Foundations	10	8	Official employees	Yes	No	No	Yes	Yes	No	No	No	No	No	No	No	No	No	No	No	No	No	No	Yes	Yes	Yes	No	No	No	No	30	Neutral	Neutral	Neutral	Neutral	Neutral	Neutral	Neutral	Neutral	Neutral	Neutral	Uninterested (<42)	Neutral	Neutral	Neutral	Neutral	Neutral
Male	59	college degree	Charitable associations	88	6	Official employees	Yes	No	No	Yes	NO	No	No	No	No	No	No	No	No	No	Yes	No	No	No	No	No	No	No	No	No	No	No	37	Neutral	Agree	Neutral	Agree	Agree	Agree	Agree	Neutral	Agree	Agree	Uninterested (<42)	Neutral	Neutral	Neutral	Neutral	Neutral
Male	38	High school	Charitable associations	26	7	Contract Employee	Yes	Yes	No	Yes	NO	No	No	No	No	No	No	No	No	No	No	No	No	No	No	No	No	No	No	No	No	No	36	Neutral	Neutral	Agree	Agree	Agree	Agree	Neutral	Agree	Neutral	Agree	Uninterested (<42)	Agree	Neutral	Agree	Neutral	Agree
Female	29	college degree	Foundations	46	8	Contract Employee	Yes	No	No	Yes	NO	No	Yes	Yes	No	No	Yes	No	Yes	No	No	No	Yes	No	No	No	No	No	No	Yes	No	Yes	37	Agree	Agree	Neutral	Agree	Agree	Agree	Neutral	Neutral	Agree	Agree	Uninterested (<42)	Neutral	Agree	Neutral	Neutral	Agree
Female	38	college degree	Charitable associations	12	6	Contract Employee	Yes	No	No	Yes	NO	No	No	No	No	No	No	No	No	No	No	No	No	No	No	No	No	No	No	No	No	No	35	Neutral	Neutral	Agree	Neutral	Neutral	Agree	Agree	Neutral	Agree	Agree	Uninterested (<42)	Neutral	Neutral	Neutral	Neutral	Agree
Male	50	Junior high school	Foundations	72	8	Contract Employee	Yes	Yes	No	Yes	NO	No	No	No	No	No	No	No	Yes	No	No	No	Yes	No	No	No	No	No	No	No	No	No	40	Agree	Agree	Agree	Agree	Agree	Agree	Agree	Agree	Agree	Agree	Uninterested (<42)	Neutral	Neutral	Neutral	Neutral	Neutral
Male	51	High school	Charitable associations	36	6.5	Official employees	Yes	No	No	Yes	Yes	No	No	No	No	No	No	No	No	No	No	No	No	No	No	No	No	No	No	No	No	No	30	Neutral	Neutral	Neutral	Neutral	Neutral	Neutral	Neutral	Neutral	Neutral	Neutral	Uninterested (<42)	Agree	Neutral	Disagree	Disagree	Neutral
Female	38	High school	other	79	8	Contract Employee	Yes	Yes	No	Yes	NO	No	No	Yes	No	No	No	No	No	No	Yes	No	No	No	No	No	No	No	No	No	No	No	45	Neutral	Agree	Strongly Agree	Strongly Agree	Strongly Agree	Strongly Agree	Strongly Agree	Strongly Agree	Agree	Agree	Uninterested (<42)	Neutral	Neutral	Neutral	Neutral	Neutral
Female	55	High school	other	36	3	Other	Yes	Yes	No	Yes	Yes	No	No	No	No	No	No	No	No	No	Yes	Yes	No	No	No	No	No	No	No	No	No	No	44	Agree	Agree	Agree	Strongly Agree	Agree	Strongly Agree	Agree	Agree	Strongly Agree	Strongly Agree	Uninterested (<42)	Neutral	Neutral	Neutral	Neutral	Agree
Female	36	Junior high school	other	19	8	Official employees	Yes	No	No	Yes	NO	No	No	No	No	No	No	No	No	No	Yes	No	Yes	No	No	No	No	No	No	No	No	No	42	Agree	Strongly Agree	Agree	Agree	Agree	Agree	Agree	Agree	Agree	Strongly Agree	Uninterested (<42)	Neutral	Agree	Neutral	Neutral	Agree
Female	47	college degree	other	21	7	Contract Employee	Yes	Yes	No	Yes	Yes	No	No	No	No	No	No	No	No	No	No	No	No	No	No	No	No	No	No	No	No	No	40	Agree	Agree	Strongly Agree	Agree	Agree	Strongly Agree	Agree	Agree	Neutral	Neutral	Uninterested (<42)	Neutral	Neutral	Neutral	Neutral	Agree
Female	35	college degree	Foundations	2	8	Contract Employee	Yes	Yes	No	Yes	NO	No	No	No	No	No	No	No	Yes	No	No	No	No	No	No	Yes	No	No	No	No	No	No	30	Neutral	Neutral	Neutral	Neutral	Neutral	Neutral	Neutral	Neutral	Neutral	Neutral	Uninterested (<42)	Neutral	Neutral	Neutral	Neutral	Neutral
Female	52	Junior high school	Foundations	24	8	Official employees	Yes	No	No	Yes	NO	No	Yes	No	No	No	Yes	No	No	Yes	Yes	Yes	No	No	No	Yes	No	No	No	Yes	No	No	30	Neutral	Neutral	Neutral	Neutral	Neutral	Neutral	Neutral	Neutral	Neutral	Neutral	Uninterested (<42)	Neutral	Neutral	Neutral	Neutral	Neutral
Female	48	High school	Foundations	46	9	Official employees	Yes	Yes	No	Yes	NO	No	Yes	Yes	No	No	No	No	Yes	No	Yes	Yes	Yes	No	No	Yes	No	No	Yes	Yes	No	No	38	Agree	Agree	Agree	Neutral	Neutral	Agree	Neutral	Agree	Strongly Agree	Agree	Uninterested (<42)	Agree	Neutral	Neutral	Neutral	Neutral
Female	48	High school	Foundations	88	7	Contract Employee	Yes	Yes	No	Yes	Yes	No	No	No	No	No	No	No	No	No	No	No	No	No	Yes	Yes	No	No	No	No	No	No	31	Neutral	Neutral	Neutral	Agree	Neutral	Neutral	Neutral	Neutral	Neutral	Neutral	Uninterested (<42)	Neutral	Neutral	Neutral	Neutral	Neutral
Female	47	Junior high school	Foundations	24	7.5	Contract Employee	Yes	No	No	Yes	Yes	No	No	No	No	No	No	No	No	Yes	Yes	No	No	No	No	Yes	No	No	No	No	No	No	30	Neutral	Neutral	Neutral	Neutral	Neutral	Neutral	Neutral	Neutral	Neutral	Neutral	Uninterested (<42)	Neutral	Neutral	Neutral	Neutral	Neutral
Female	53	college degree	Foundations	42	8	Contract Employee	Yes	Yes	No	Yes	Yes	No	No	No	No	No	No	No	No	No	No	No	No	No	No	No	No	No	No	No	No	No	30	Neutral	Neutral	Neutral	Neutral	Neutral	Neutral	Neutral	Neutral	Neutral	Neutral	Uninterested (<42)	Neutral	Neutral	Neutral	Neutral	Neutral
Female	38	Elementary school	Foundations	78	9	Contract Employee	Yes	Yes	No	Yes	Yes	No	No	No	No	No	No	No	No	No	Yes	No	No	No	No	No	No	No	No	Yes	No	No	28	Disagree	Disagree	Neutral	Neutral	Neutral	Agree	Agree	Disagree	Disagree	Neutral	Uninterested (<42)	Neutral	Neutral	Disagree	Neutral	Neutral
Female	49	High school	Foundations	96	5	Official employees	Yes	Yes	No	Yes	Yes	No	Yes	No	Yes	No	No	Yes	Yes	No	Yes	No	Yes	No	No	No	No	No	No	No	No	No	40	Agree	Agree	Agree	Agree	Agree	Agree	Agree	Agree	Agree	Agree	Uninterested (<42)	Agree	Agree	Disagree	Disagree	Agree
Female	47	High school	Foundations	3	5.5	Official employees	Yes	Yes	No	Yes	Yes	No	Yes	No	No	No	No	No	No	No	No	No	No	No	No	No	Yes	No	No	No	No	No	47	Strongly Agree	Strongly Agree	Strongly Agree	Strongly Agree	Agree	Strongly Agree	Agree	Agree	Strongly Agree	Strongly Agree	Uninterested (<42)	Neutral	Neutral	Neutral	Neutral	Agree
Female	46	Junior high school	Charitable associations	162	8	Contract Employee	Yes	Yes	No	Yes	NO	No	No	No	No	Yes	No	No	No	No	Yes	No	Yes	No	Yes	No	No	No	Yes	Yes	No	No	30	Neutral	Neutral	Neutral	Neutral	Neutral	Neutral	Neutral	Neutral	Neutral	Neutral	Uninterested (<42)	Neutral	Neutral	Neutral	Neutral	Neutral
Female	46	Junior high school	Charitable associations	162	8	Contract Employee	Yes	Yes	No	Yes	NO	No	No	No	No	Yes	No	No	No	No	Yes	No	Yes	No	Yes	No	No	No	Yes	Yes	No	No	30	Neutral	Neutral	Neutral	Neutral	Neutral	Neutral	Neutral	Neutral	Neutral	Neutral	Uninterested (<42)	Neutral	Neutral	Neutral	Neutral	Neutral
Female	46	High school	Charitable associations	63	6	Contract Employee	Yes	Yes	No	Yes	NO	No	No	No	No	No	No	No	No	No	No	No	No	No	No	No	No	No	No	No	No	No	30	Neutral	Neutral	Neutral	Neutral	Neutral	Neutral	Neutral	Neutral	Neutral	Neutral	Uninterested (<42)	Neutral	Neutral	Neutral	Neutral	Neutral
Female	61	High school	Charitable associations	60	5	Official employees	Yes	No	No	Yes	NO	No	No	No	No	No	No	No	No	Yes	No	No	No	No	No	Yes	No	No	No	Yes	No	No	39	Neutral	Agree	Agree	Agree	Agree	Agree	Agree	Agree	Agree	Agree	Uninterested (<42)	Neutral	Neutral	Neutral	Neutral	Agree
Female	53	Junior high school	Charitable associations	12	6	Contract Employee	Yes	No	No	Yes	NO	No	Yes	Yes	No	No	No	No	No	No	Yes	No	No	No	Yes	No	No	No	No	No	No	No	37	Neutral	Neutral	Agree	Neutral	Agree	Agree	Agree	Agree	Agree	Agree	Uninterested (<42)	Agree	Agree	Neutral	Neutral	Neutral
Female	48	Junior high school	Charitable associations	36	6	Contract Employee	Yes	No	No	Yes	NO	No	No	Yes	No	No	No	No	No	Yes	No	No	Yes	No	No	Yes	No	No	No	No	No	No	40	Agree	Agree	Agree	Agree	Agree	Agree	Agree	Agree	Agree	Agree	Uninterested (<42)	Neutral	Agree	Neutral	Neutral	Neutral
Female	47	High school	Charitable associations	58	7	Official employees	Yes	Yes	No	Yes	NO	No	No	No	No	No	No	No	No	No	No	No	Yes	No	Yes	No	Yes	No	Yes	No	No	No	36	Disagree	Neutral	Agree	Agree	Agree	Agree	Agree	Neutral	Agree	Agree	Uninterested (<42)	Neutral	Neutral	Neutral	Neutral	Agree
Female	43	college degree	Charitable associations	4	7	Official employees	Yes	Yes	No	Yes	NO	No	No	No	No	No	No	No	No	No	No	No	No	No	No	No	Yes	Yes	No	No	No	No	38	Neutral	Neutral	Agree	Agree	Agree	Agree	Agree	Agree	Agree	Agree	Uninterested (<42)	Neutral	Neutral	Neutral	Neutral	Neutral
Female	57	Junior high school	Charitable associations	12	5	Contract Employee	Yes	Yes	No	Yes	NO	No	Yes	Yes	No	No	No	No	No	No	Yes	Yes	No	No	No	Yes	No	No	No	No	No	No	33	Agree	Agree	Neutral	Neutral	Neutral	Agree	Neutral	Neutral	Neutral	Neutral	Uninterested (<42)	Neutral	Neutral	Neutral	Neutral	Agree
Female	61	college degree	Charitable associations	121	6	Contract Employee	Yes	Yes	No	Yes	Yes	No	No	Yes	No	No	No	No	No	Yes	No	No	No	No	No	No	No	No	No	No	No	No	36	Neutral	Neutral	Agree	Agree	Neutral	Agree	Agree	Agree	Neutral	Agree	Uninterested (<42)	Agree	Neutral	Disagree	Disagree	Neutral
Female	52	High school	Charitable associations	48	8	Contract Employee	Yes	No	No	Yes	Yes	No	No	No	No	No	No	No	No	No	Yes	No	Yes	No	No	No	Yes	No	No	No	No	No	30	Neutral	Neutral	Neutral	Neutral	Neutral	Neutral	Neutral	Neutral	Neutral	Neutral	Uninterested (<42)	Neutral	Neutral	Neutral	Neutral	Neutral
Female	31	Junior high school	Charitable associations	30	6	Official employees	Yes	No	No	Yes	Yes	No	No	No	No	No	No	No	No	No	No	No	No	No	No	No	No	No	No	No	No	No	30	Neutral	Neutral	Neutral	Neutral	Neutral	Neutral	Neutral	Neutral	Neutral	Neutral	Uninterested (<42)	Neutral	Neutral	Neutral	Neutral	Neutral
Female	46	Junior high school	Charitable associations	37	6	Official employees	Yes	Yes	No	Yes	Yes	No	No	No	No	No	No	No	No	No	No	No	No	No	No	No	No	No	No	No	No	No	30	Neutral	Neutral	Neutral	Neutral	Neutral	Neutral	Neutral	Neutral	Neutral	Neutral	Uninterested (<42)	Neutral	Neutral	Neutral	Neutral	Neutral
Female	53	college degree	Charitable associations	60	6.5	Contract Employee	Yes	Yes	No	Yes	Yes	No	No	No	No	No	No	No	No	Yes	Yes	No	Yes	No	No	Yes	No	No	No	No	No	No	39	Agree	Neutral	Agree	Agree	Agree	Agree	Agree	Agree	Agree	Agree	Uninterested (<42)	Neutral	Neutral	Neutral	Neutral	Neutral
Female	43	Junior high school	Charitable associations	36	2	Contract Employee	Yes	Yes	No	Yes	Yes	No	No	Yes	No	No	No	No	No	No	No	No	No	No	No	No	Yes	No	No	No	No	No	39	Agree	Agree	Agree	Agree	Neutral	Agree	Agree	Agree	Agree	Agree	Uninterested (<42)	Neutral	Agree	Neutral	Neutral	Agree
Female	30	High school	Charitable associations	16	7	Contract Employee	Yes	Yes	No	Yes	Yes	No	Yes	No	Yes	No	Yes	No	No	No	Yes	No	Yes	No	Yes	Yes	No	No	No	Yes	No	No	35	Agree	Neutral	Agree	Agree	Neutral	Agree	Neutral	Neutral	Neutral	Agree	Uninterested (<42)	Neutral	Agree	Agree	Neutral	Agree
Female	25	High school	Charitable associations	6	7	Contract Employee	Yes	No	No	Yes	Yes	No	No	No	Yes	No	Yes	No	No	No	Yes	No	No	No	No	Yes	No	No	Yes	Yes	No	No	32	Agree	Agree	Neutral	Neutral	Neutral	Neutral	Neutral	Neutral	Neutral	Neutral	Uninterested (<42)	Neutral	Agree	Agree	Neutral	Agree
Female	47	college degree	Charitable associations	40	5	Official employees	Yes	No	No	Yes	Yes	No	Yes	No	No	No	No	No	Yes	No	No	No	No	No	No	No	No	No	No	No	No	No	39	Neutral	Agree	Agree	Agree	Agree	Agree	Agree	Agree	Agree	Agree	Uninterested (<42)	Neutral	Neutral	Neutral	Agree	Agree
Male	66	High school	Foundations	60	6	Contract Employee	Yes	Yes	No	Yes	NO	No	No	No	No	No	No	No	No	No	No	No	No	No	No	No	Yes	No	No	No	No	No	39	Neutral	Agree	Agree	Agree	Agree	Agree	Agree	Agree	Agree	Agree	Uninterested (<42)	Neutral	Neutral	Neutral	Neutral	Neutral
Female	38	High school	other	18	9	Contract Employee	Yes	No	No	Yes	Yes	No	No	No	No	No	No	No	No	No	No	No	No	No	No	No	Yes	No	No	No	No	No	40	Agree	Agree	Agree	Agree	Agree	Agree	Agree	Agree	Agree	Agree	Uninterested (<42)	Neutral	Neutral	Neutral	Neutral	Neutral
Female	45	college degree	Foundations	20	7.5	Contract Employee	Yes	Yes	No	Yes	NO	No	No	Yes	Yes	No	No	No	No	Yes	Yes	No	Yes	Yes	No	Yes	Yes	No	Yes	No	No	No	43	Agree	Agree	Agree	Strongly Agree	Strongly Agree	Strongly Agree	Strongly Agree	Agree	Neutral	Agree	Uninterested (<42)	Neutral	Neutral	Neutral	Neutral	Neutral
Female	53	Junior high school	Foundations	60	7	Official employees	Yes	Yes	No	Yes	NO	No	No	No	No	No	No	No	No	Yes	No	No	No	No	Yes	No	Yes	No	No	No	No	No	40	Agree	Agree	Agree	Agree	Agree	Agree	Agree	Agree	Agree	Agree	Uninterested (<42)	Neutral	Neutral	Agree	Disagree	Neutral
Female	52	High school	Foundations	21	7	Official employees	Yes	Yes	No	Yes	NO	No	Yes	No	No	No	No	No	No	No	No	No	Yes	No	No	No	Yes	No	No	Yes	No	No	40	Agree	Agree	Agree	Agree	Agree	Agree	Agree	Agree	Agree	Agree	Uninterested (<42)	Neutral	Neutral	Agree	Neutral	Agree
Female	55	High school	Foundations	96	8	Contract Employee	Yes	No	No	Yes	Yes	No	No	Yes	No	No	No	No	Yes	No	No	No	No	No	No	No	No	No	No	Yes	No	No	27	Neutral	Neutral	Agree	Disagree	Disagree	Neutral	Neutral	Neutral	Disagree	Disagree	Uninterested (<42)	Neutral	Disagree	Strongly Disagree	Disagree	Neutral
Female	50	High school	Foundations	156	9	Contract Employee	Yes	Yes	No	Yes	Yes	No	Yes	Yes	Yes	No	No	No	No	No	Yes	No	Yes	No	Yes	Yes	No	No	No	No	No	No	33	Agree	Neutral	Agree	Agree	Disagree	Disagree	Disagree	Agree	Agree	Agree	Uninterested (<42)	Disagree	Disagree	Disagree	Disagree	Disagree
Female	51	High school	Foundations	48	8	Contract Employee	Yes	No	No	Yes	Yes	No	No	No	No	No	No	No	Yes	No	No	No	Yes	No	Yes	No	Yes	No	No	No	No	No	40	Agree	Agree	Agree	Agree	Agree	Agree	Agree	Agree	Agree	Agree	Uninterested (<42)	Neutral	Neutral	Neutral	Neutral	Neutral
Female	44	High school	Foundations	56	8	Contract Employee	Yes	Yes	No	Yes	Yes	No	No	Yes	Yes	Yes	No	No	No	Yes	Yes	No	Yes	No	Yes	Yes	Yes	No	No	Yes	No	No	30	Neutral	Neutral	Neutral	Neutral	Neutral	Neutral	Neutral	Neutral	Neutral	Neutral	Uninterested (<42)	Neutral	Neutral	Neutral	Neutral	Neutral
Female	34	High school	Charitable associations	60	7	Contract Employee	Yes	Yes	No	Yes	NO	No	No	No	No	Yes	No	No	Yes	No	No	No	No	No	Yes	Yes	Yes	No	No	No	No	No	31	Neutral	Neutral	Agree	Neutral	Neutral	Neutral	Neutral	Neutral	Neutral	Neutral	Uninterested (<42)	Neutral	Neutral	Disagree	Disagree	Neutral
Female	39	High school	Charitable associations	60	7	Contract Employee	Yes	Yes	No	Yes	NO	No	No	No	Yes	No	No	No	No	No	Yes	No	Yes	No	No	No	Yes	No	Yes	No	No	Yes	40	Agree	Agree	Agree	Agree	Agree	Agree	Agree	Agree	Agree	Agree	Uninterested (<42)	Neutral	Neutral	Neutral	Neutral	Neutral
Female	49	High school	Charitable associations	84	5.5	Official employees	Yes	Yes	No	Yes	NO	No	No	Yes	No	No	No	No	No	No	No	Yes	No	Yes	No	Yes	Yes	No	Yes	No	No	No	41	Neutral	Agree	Strongly Agree	Agree	Agree	Agree	Strongly Agree	Agree	Agree	Agree	Uninterested (<42)	Neutral	Agree	Neutral	Neutral	Neutral
Female	44	High school	Charitable associations	1	4	Other	Yes	No	No	Yes	NO	No	No	No	No	No	No	No	Yes	Yes	No	Yes	No	No	Yes	No	Yes	No	Yes	No	No	No	39	Agree	Neutral	Agree	Agree	Agree	Agree	Agree	Agree	Agree	Agree	Uninterested (<42)	Neutral	Neutral	Neutral	Neutral	Agree
Female	41	High school	Charitable associations	75	6	Contract Employee	Yes	Yes	No	Yes	NO	No	No	No	No	No	No	No	No	No	No	No	No	No	No	Yes	Yes	No	No	No	No	No	40	Agree	Agree	Agree	Agree	Agree	Agree	Agree	Agree	Agree	Agree	Uninterested (<42)	Neutral	Neutral	Neutral	Agree	Agree
Female	48	Junior high school	Charitable associations	24	6	Contract Employee	Yes	Yes	No	Yes	Yes	No	No	No	No	No	No	No	No	No	No	No	No	No	No	No	No	No	No	No	No	No	30	Neutral	Neutral	Neutral	Neutral	Neutral	Neutral	Neutral	Neutral	Neutral	Neutral	Uninterested (<42)	Neutral	Agree	Neutral	Neutral	Neutral
Male	32	college degree	Foundations	5	6	Contract Employee	Yes	Yes	No	Yes	NO	No	No	No	No	No	No	No	Yes	No	Yes	No	No	No	Yes	Yes	Yes	No	No	No	No	No	37	Neutral	Neutral	Strongly Agree	Neutral	Neutral	Strongly Agree	Agree	Agree	Neutral	Agree	Interested (>43)	Agree	Agree	Agree	Agree	Agree
Male	46	High school	Foundations	20	6	Official employees	Yes	No	No	Yes	Yes	No	No	No	No	No	No	No	Yes	Yes	No	No	No	No	No	No	No	No	Yes	No	No	No	40	Agree	Agree	Agree	Agree	Agree	Agree	Agree	Agree	Agree	Agree	Interested (>43)	Agree	Agree	Agree	Agree	Agree
Male	44	High school	Foundations	10	5	Official employees	Yes	No	No	Yes	Yes	Yes	No	No	No	No	No	No	No	No	No	No	No	No	Yes	No	No	No	No	Yes	No	No	43	Agree	Strongly Agree	Strongly Agree	Agree	Agree	Strongly Agree	Strongly Agree	Neutral	Agree	Agree	Interested (>43)	Agree	Strongly Agree	Agree	Agree	Agree
Female	40	High school	Foundations	12	8	Contract Employee	Yes	Yes	No	Yes	NO	No	Yes	No	No	No	Yes	No	Yes	No	Yes	No	Yes	No	No	No	No	No	Yes	No	No	No	40	Agree	Agree	Agree	Agree	Agree	Agree	Agree	Agree	Agree	Agree	Interested (>43)	Agree	Agree	Agree	Agree	Agree
Female	54	High school	Foundations	201	8	Official employees	Yes	Yes	No	Yes	Yes	No	No	Yes	No	No	No	No	No	Yes	No	No	Yes	No	Yes	No	No	No	No	No	No	No	38	Disagree	Agree	Agree	Agree	Agree	Agree	Agree	Agree	Agree	Agree	Interested (>43)	Agree	Agree	Agree	Agree	Agree
Female	36	High school	Foundations	13	7.5	Official employees	Yes	No	No	Yes	Yes	No	No	Yes	No	No	No	No	No	No	Yes	No	No	No	No	No	No	No	No	No	No	No	40	Agree	Agree	Agree	Agree	Agree	Agree	Agree	Agree	Agree	Agree	Interested (>43)	Agree	Agree	Agree	Agree	Agree
Female	28	college degree	Charitable associations	2	4	Contract Employee	No	No	No	Yes	NO	No	No	No	No	No	No	No	No	Yes	No	No	No	No	No	No	No	No	No	No	No	Yes	42	Agree	Strongly Agree	Agree	Agree	Agree	Strongly Agree	Agree	Agree	Agree	Agree	Interested (>43)	Neutral	Agree	Neutral	Agree	Agree
Female	51	High school	Charitable associations	177	8	Official employees	Yes	Yes	No	Yes	NO	No	No	No	Yes	No	No	No	No	No	Yes	No	Yes	No	Yes	No	No	No	No	Yes	No	No	41	Neutral	Agree	Agree	Strongly Agree	Strongly Agree	Agree	Agree	Agree	Agree	Agree	Interested (>43)	Agree	Agree	Agree	Agree	Agree
Female	26	college degree	Charitable associations	13	8	Contract Employee	Yes	Yes	No	Yes	NO	No	No	No	No	No	No	No	No	No	No	No	No	No	No	No	No	No	No	No	No	No	36	Agree	Agree	Agree	Agree	Agree	Agree	Neutral	Neutral	Neutral	Neutral	Interested (>43)	Agree	Agree	Agree	Agree	Agree
Female	24	college degree	Charitable associations	9	8	Official employees	Yes	No	No	Yes	NO	No	No	No	No	No	No	No	No	No	No	No	No	No	No	Yes	Yes	No	Yes	No	No	Yes	49	Agree	Strongly Agree	Strongly Agree	Strongly Agree	Strongly Agree	Strongly Agree	Strongly Agree	Strongly Agree	Strongly Agree	Strongly Agree	Interested (>43)	Strongly Agree	Strongly Agree	Strongly Agree	Strongly Agree	Strongly Agree
Female	45	High school	Charitable associations	72	4	Contract Employee	Yes	Yes	No	Yes	NO	No	No	No	No	No	No	No	Yes	No	No	No	No	No	Yes	No	Yes	No	Yes	No	No	No	30	Neutral	Neutral	Neutral	Neutral	Neutral	Neutral	Neutral	Neutral	Neutral	Neutral	Interested (>43)	Strongly Agree	Strongly Agree	Strongly Agree	Strongly Agree	Strongly Agree
Female	46	High school	Charitable associations	43	6	Contract Employee	Yes	No	No	Yes	Yes	No	No	Yes	No	No	No	No	No	No	No	No	No	No	No	No	Yes	No	No	No	No	No	41	Agree	Strongly Agree	Agree	Strongly Agree	Neutral	Agree	Agree	Neutral	Strongly Agree	Agree	Interested (>43)	Agree	Agree	Neutral	Agree	Agree
Male	55	High school	Foundations	66	4.5	Official employees	Yes	Yes	No	Yes	NO	No	No	No	No	No	No	No	Yes	No	No	No	No	No	No	No	No	No	No	No	No	No	40	Agree	Agree	Agree	Agree	Agree	Agree	Agree	Agree	Agree	Agree	Interested (>43)	Agree	Agree	Agree	Agree	Agree
Male	36	college degree	Foundations	24	6	Official employees	Yes	No	No	Yes	NO	No	No	No	No	No	No	No	Yes	No	No	No	Yes	No	No	Yes	Yes	No	No	No	No	No	38	Agree	Agree	Agree	Agree	Agree	Agree	Agree	Neutral	Neutral	Agree	Interested (>43)	Agree	Agree	Agree	Agree	Agree
Male	61	college degree	Foundations	63	8	Official employees	Yes	No	No	Yes	Yes	No	Yes	Yes	No	No	No	No	Yes	No	No	No	No	No	No	Yes	No	No	Yes	Yes	No	No	40	Agree	Agree	Agree	Agree	Agree	Agree	Agree	Agree	Agree	Agree	Interested (>43)	Agree	Agree	Neutral	Agree	Agree
Male	62	college degree	Foundations	84	5.5	Contract Employee	Yes	No	No	Yes	Yes	No	No	No	No	No	No	No	No	No	No	No	No	No	No	No	No	No	No	No	No	No	44	Neutral	Agree	Strongly Agree	Strongly Agree	Strongly Agree	Strongly Agree	Strongly Agree	Agree	Agree	Agree	Interested (>43)	Agree	Agree	Agree	Agree	Agree
Male	54	college degree	Foundations	46	5	Official employees	Yes	Yes	No	Yes	Yes	No	No	No	No	No	No	No	No	Yes	No	Yes	No	Yes	Yes	No	Yes	No	No	No	No	No	39	Neutral	Agree	Agree	Agree	Agree	Agree	Agree	Agree	Agree	Agree	Interested (>43)	Agree	Agree	Agree	Agree	Agree
Female	57	High school	other	35	5.5	Official employees	Yes	Yes	No	Yes	NO	No	Yes	Yes	No	No	No	No	No	No	No	No	No	No	No	No	Yes	No	No	No	No	No	39	Neutral	Agree	Agree	Agree	Agree	Agree	Agree	Agree	Agree	Agree	Interested (>43)	Agree	Agree	Agree	Agree	Agree
Female	57	High school	other	101	6	Contract Employee	Yes	Yes	No	Yes	NO	No	Yes	No	No	No	No	No	No	No	No	Yes	Yes	No	No	No	No	No	No	No	No	No	42	Agree	Strongly Agree	Strongly Agree	Agree	Agree	Agree	Agree	Agree	Agree	Agree	Interested (>43)	Agree	Strongly Agree	Agree	Neutral	Agree
Female	42	college degree	other	20	6	Official employees	Yes	No	No	Yes	Yes	No	No	No	No	No	No	No	Yes	Yes	No	No	No	No	No	No	No	No	Yes	No	No	No	40	Agree	Agree	Agree	Agree	Agree	Agree	Agree	Agree	Agree	Agree	Interested (>43)	Agree	Agree	Agree	Agree	Agree
Female	50	Junior high school	other	53	8	Official employees	Yes	Yes	No	Yes	NO	No	No	No	No	Yes	No	No	No	No	No	No	Yes	No	No	No	No	No	No	No	No	No	42	Agree	Agree	Agree	Strongly Agree	Strongly Agree	Agree	Agree	Agree	Agree	Agree	Interested (>43)	Agree	Agree	Agree	Agree	Agree
Female	45	High school	other	6	8	Contract Employee	Yes	No	No	Yes	NO	No	No	No	No	No	No	No	No	No	Yes	No	Yes	Yes	No	Yes	No	No	No	No	No	No	39	Neutral	Agree	Agree	Agree	Agree	Agree	Agree	Agree	Agree	Agree	Interested (>43)	Agree	Agree	Agree	Agree	Agree
Female	41	High school	other	72	8	Contract Employee	Yes	Yes	No	Yes	NO	No	Yes	Yes	No	No	No	No	No	No	No	No	No	No	No	No	No	No	No	No	No	No	47	Disagree	Strongly Agree	Strongly Agree	Strongly Agree	Strongly Agree	Strongly Agree	Strongly Agree	Strongly Agree	Strongly Agree	Strongly Agree	Interested (>43)	Strongly Agree	Strongly Agree	Neutral	Neutral	Strongly Agree
Female	56	Junior high school	other	11	8	Contract Employee	Yes	No	No	Yes	Yes	No	No	No	No	No	No	No	Yes	No	No	No	No	No	Yes	Yes	No	No	Yes	No	No	Yes	40	Agree	Agree	Agree	Agree	Agree	Agree	Agree	Agree	Agree	Agree	Interested (>43)	Agree	Agree	Neutral	Agree	Agree
Female	43	High school	Foundations	12	8	Contract Employee	Yes	Yes	No	Yes	Yes	No	No	Yes	Yes	No	No	No	No	No	Yes	Yes	No	No	No	Yes	Yes	Yes	Yes	Yes	Yes	Yes	40	Agree	Agree	Agree	Agree	Agree	Agree	Agree	Agree	Agree	Agree	Interested (>43)	Agree	Agree	Agree	Agree	Agree
Female	46	High school	Foundations	27	6	Contract Employee	Yes	Yes	No	Yes	NO	No	No	No	No	No	No	No	No	Yes	Yes	No	Yes	No	Yes	No	No	No	No	No	No	No	39	Disagree	Agree	Agree	Strongly Agree	Agree	Agree	Agree	Agree	Agree	Agree	Interested (>43)	Neutral	Neutral	Neutral	Agree	Agree
Female	59	college degree	Foundations	84	5.5	Contract Employee	Yes	No	No	Yes	NO	No	No	Yes	Yes	No	No	No	No	No	No	No	No	No	Yes	Yes	Yes	No	No	No	No	No	40	Agree	Agree	Agree	Agree	Agree	Agree	Agree	Agree	Agree	Agree	Interested (>43)	Agree	Agree	Neutral	Neutral	Agree
Female	37	Junior high school	Foundations	28	8	Official employees	Yes	Yes	No	Yes	NO	No	No	Yes	No	No	No	No	No	No	No	No	No	No	No	No	No	No	No	No	No	No	41	Agree	Agree	Strongly Agree	Agree	Agree	Agree	Agree	Agree	Agree	Agree	Interested (>43)	Agree	Agree	Neutral	Agree	Agree
Female	50	Elementary school	Foundations	40	8	Contract Employee	Yes	No	No	Yes	NO	No	No	No	No	No	No	No	No	No	No	Yes	No	No	No	Yes	No	No	No	No	No	No	39	Neutral	Agree	Agree	Agree	Agree	Agree	Agree	Agree	Agree	Agree	Interested (>43)	Agree	Agree	Neutral	Agree	Agree
Female	58	college degree	Foundations	154	6	Contract Employee	Yes	Yes	No	Yes	NO	No	No	Yes	No	No	No	No	No	No	Yes	No	Yes	No	Yes	No	No	No	No	Yes	No	Yes	37	Agree	Agree	Agree	Neutral	Agree	Agree	Neutral	Agree	Neutral	Agree	Interested (>43)	Agree	Agree	Agree	Agree	Agree
Female	50	High school	Foundations	84	7.5	Official employees	Yes	Yes	No	Yes	NO	No	No	No	No	No	No	No	No	No	Yes	No	No	No	No	No	Yes	No	No	No	No	No	50	Strongly Agree	Strongly Agree	Strongly Agree	Strongly Agree	Strongly Agree	Strongly Agree	Strongly Agree	Strongly Agree	Strongly Agree	Strongly Agree	Interested (>43)	Agree	Agree	Agree	Agree	Agree
Female	54	Junior high school	Foundations	28	9	Official employees	Yes	No	No	Yes	NO	No	No	No	No	No	No	No	No	Yes	No	No	No	No	Yes	Yes	No	No	No	No	No	No	40	Agree	Agree	Agree	Agree	Agree	Agree	Agree	Agree	Agree	Agree	Interested (>43)	Agree	Agree	Agree	Agree	Agree
Female	40	High school	Foundations	5	7	Official employees	Yes	Yes	No	Yes	NO	No	No	No	No	No	No	No	No	No	No	No	No	No	No	No	Yes	No	No	No	No	No	39	Agree	Agree	Agree	Agree	Agree	Agree	Neutral	Agree	Agree	Agree	Interested (>43)	Agree	Agree	Agree	Agree	Agree
Female	52	High school	Foundations	60	8	Contract Employee	Yes	Yes	No	Yes	NO	No	No	No	No	No	No	Yes	No	No	No	No	No	No	No	Yes	Yes	No	Yes	No	No	No	44	Neutral	Strongly Agree	Strongly Agree	Agree	Strongly Agree	Strongly Agree	Neutral	Strongly Agree	Agree	Strongly Agree	Interested (>43)	Agree	Agree	Agree	Agree	Agree
Female	57	High school	Foundations	148	8	Official employees	Yes	Yes	No	Yes	Yes	No	Yes	No	Yes	No	No	No	No	No	No	No	No	No	No	Yes	No	No	Yes	No	No	No	40	Agree	Agree	Agree	Agree	Agree	Agree	Agree	Agree	Agree	Agree	Interested (>43)	Agree	Agree	Neutral	Agree	Agree
Female	40	High school	Foundations	120	8	Official employees	Yes	Yes	No	Yes	Yes	No	Yes	No	Yes	No	No	No	No	No	Yes	No	Yes	No	Yes	Yes	No	No	No	Yes	No	No	35	Agree	Agree	Agree	Disagree	Neutral	Agree	Agree	Neutral	Neutral	Agree	Interested (>43)	Agree	Agree	Agree	Agree	Agree
Female	46	High school	Foundations	84	8	Official employees	Yes	Yes	No	Yes	Yes	No	No	No	No	No	No	No	No	No	No	No	Yes	No	Yes	No	No	No	No	Yes	No	Yes	39	Neutral	Agree	Agree	Agree	Agree	Agree	Agree	Agree	Agree	Agree	Interested (>43)	Agree	Agree	Neutral	Agree	Agree
Female	47	Junior high school	Foundations	26	8	Official employees	Yes	Yes	No	Yes	Yes	No	No	No	No	No	No	No	No	Yes	No	No	No	No	No	No	No	No	No	No	No	No	39	Neutral	Agree	Agree	Agree	Agree	Agree	Agree	Agree	Agree	Agree	Interested (>43)	Agree	Agree	Agree	Agree	Neutral
Female	58	High school	Foundations	60	8	Contract Employee	Yes	No	No	Yes	Yes	No	No	No	No	No	No	No	No	No	No	No	No	No	No	No	No	No	No	No	No	No	40	Agree	Agree	Agree	Agree	Agree	Agree	Agree	Agree	Agree	Agree	Interested (>43)	Agree	Agree	Agree	Agree	Agree
Female	35	college degree	Foundations	3	8	Contract Employee	Yes	No	No	Yes	Yes	No	Yes	No	No	No	No	No	No	No	No	No	No	No	No	No	Yes	No	No	No	No	No	40	Agree	Agree	Agree	Agree	Agree	Agree	Agree	Agree	Agree	Agree	Interested (>43)	Agree	Agree	Agree	Agree	Agree
Female	40	college degree	Foundations	6	12	Contract Employee	Yes	Yes	No	Yes	Yes	No	No	No	No	No	No	No	No	No	No	No	No	Yes	No	No	No	No	No	No	No	No	35	Neutral	Agree	Agree	Agree	Agree	Agree	Agree	Disagree	Neutral	Neutral	Interested (>43)	Agree	Agree	Agree	Agree	Agree
Female	59	Junior high school	Foundations	36	8	Official employees	Yes	Yes	No	Yes	Yes	No	No	Yes	No	No	No	No	No	Yes	Yes	No	Yes	No	No	No	No	No	No	Yes	No	No	39	Agree	Agree	Agree	Agree	Agree	Agree	Agree	Neutral	Agree	Agree	Interested (>43)	Agree	Agree	Agree	Agree	Agree
Female	47	High school	Foundations	1	7.5	Official employees	Yes	Yes	No	Yes	Yes	No	No	No	No	No	No	No	No	No	No	No	No	No	No	No	Yes	No	No	No	No	No	40	Agree	Agree	Agree	Agree	Agree	Agree	Agree	Agree	Agree	Agree	Interested (>43)	Strongly Agree	Strongly Agree	Agree	Agree	Agree
Female	40	college degree	Foundations	4	6	Contract Employee	Yes	Yes	No	Yes	Yes	No	No	No	No	No	No	No	No	No	Yes	No	Yes	No	No	No	No	No	No	Yes	No	No	37	Neutral	Neutral	Neutral	Agree	Agree	Agree	Agree	Agree	Agree	Agree	Interested (>43)	Strongly Agree	Strongly Agree	Agree	Agree	Agree
Female	53	High school	Charitable associations	120	8	Contract Employee	Yes	Yes	No	Yes	Yes	No	No	No	No	No	No	No	No	No	No	No	No	No	Yes	Yes	No	Yes	No	No	No	No	40	Agree	Agree	Agree	Agree	Agree	Agree	Agree	Agree	Agree	Agree	Interested (>43)	Agree	Agree	Agree	Agree	Agree
Female	45	High school	Charitable associations	44	8	Contract Employee	Yes	Yes	No	Yes	NO	No	No	No	No	No	No	No	No	Yes	Yes	No	No	No	Yes	Yes	Yes	No	No	No	No	No	44	Agree	Strongly Agree	Strongly Agree	Agree	Strongly Agree	Strongly Agree	Agree	Agree	Agree	Agree	Interested (>43)	Neutral	Agree	Neutral	Agree	Agree
Female	52	Junior high school	Charitable associations	36	9	Official employees	Yes	Yes	No	Yes	NO	No	No	No	No	No	No	No	No	No	No	No	Yes	No	No	Yes	Yes	No	No	No	No	No	37	Neutral	Agree	Agree	Agree	Neutral	Agree	Agree	Neutral	Agree	Agree	Interested (>43)	Neutral	Neutral	Neutral	Agree	Agree
Female	59	High school	Charitable associations	125	8	Contract Employee	Yes	Yes	No	Yes	NO	No	No	No	No	No	No	No	No	No	Yes	No	No	No	Yes	No	No	No	No	No	No	No	36	Neutral	Neutral	Agree	Neutral	Neutral	Agree	Agree	Agree	Agree	Agree	Interested (>43)	Agree	Agree	Neutral	Neutral	Agree
Female	55	Junior high school	Charitable associations	3	6	Contract Employee	Yes	No	No	Yes	NO	No	No	No	No	No	No	No	No	No	No	No	No	No	No	No	Yes	Yes	Yes	No	No	No	42	Neutral	Agree	Strongly Agree	Strongly Agree	Strongly Agree	Agree	Agree	Agree	Agree	Agree	Interested (>43)	Neutral	Neutral	Neutral	Neutral	Agree
Female	58	Junior high school	Charitable associations	48	6	Official employees	Yes	Yes	No	Yes	NO	No	No	Yes	No	No	No	No	No	No	No	No	No	No	No	No	No	No	No	No	No	No	40	Agree	Agree	Agree	Agree	Agree	Agree	Agree	Agree	Agree	Agree	Interested (>43)	Agree	Agree	Agree	Agree	Agree
Female	56	college degree	Charitable associations	39	6	Official employees	Yes	Yes	No	Yes	NO	No	No	No	No	No	No	No	No	Yes	Yes	No	No	No	Yes	No	No	No	No	No	No	No	40	Agree	Agree	Agree	Agree	Agree	Agree	Agree	Agree	Agree	Agree	Interested (>43)	Agree	Agree	Agree	Agree	Agree
Female	31	college degree	Charitable associations	96	7	Contract Employee	Yes	No	No	Yes	NO	No	No	No	No	No	No	No	Yes	No	Yes	No	No	Yes	No	Yes	No	No	No	No	No	Yes	40	Agree	Agree	Agree	Agree	Agree	Agree	Agree	Agree	Agree	Agree	Interested (>43)	Agree	Agree	Agree	Agree	Agree
Female	46	college degree	Charitable associations	108	8	Official employees	Yes	Yes	No	Yes	NO	No	No	No	No	No	No	No	No	No	No	No	No	No	No	No	Yes	No	No	No	No	No	37	Agree	Agree	Agree	Agree	Agree	Agree	Agree	Neutral	Neutral	Neutral	Interested (>43)	Neutral	Agree	Agree	Agree	Agree
Female	51	High school	Charitable associations	49	8	Contract Employee	Yes	Yes	No	Yes	NO	No	No	Yes	No	No	No	No	No	Yes	No	No	No	No	No	No	No	No	No	No	No	No	37	Agree	Agree	Agree	Agree	Agree	Agree	Neutral	Neutral	Neutral	Agree	Interested (>43)	Agree	Agree	Agree	Agree	Agree
Female	44	High school	Charitable associations	122	8	Contract Employee	Yes	Yes	No	Yes	NO	No	No	Yes	No	No	No	No	No	No	Yes	Yes	Yes	No	Yes	No	Yes	No	No	Yes	No	No	40	Agree	Agree	Agree	Agree	Agree	Agree	Agree	Agree	Agree	Agree	Interested (>43)	Strongly Agree	Agree	Agree	Agree	Agree
Female	56	Junior high school	Charitable associations	60	6	Official employees	Yes	Yes	No	Yes	NO	No	Yes	Yes	No	No	No	No	No	No	Yes	No	Yes	No	Yes	No	No	No	No	No	No	No	46	Agree	Agree	Agree	Strongly Agree	Strongly Agree	Strongly Agree	Strongly Agree	Strongly Agree	Agree	Strongly Agree	Interested (>43)	Agree	Strongly Agree	Agree	Agree	Agree
Female	47	High school	Charitable associations	44	8.5	Contract Employee	Yes	Yes	No	Yes	NO	No	No	No	No	No	No	No	No	No	No	No	Yes	No	No	No	No	No	No	No	No	No	37	Neutral	Neutral	Neutral	Agree	Neutral	Strongly Agree	Agree	Agree	Agree	Agree	Interested (>43)	Agree	Agree	Agree	Agree	Strongly Agree
Female	64	college degree	Charitable associations	20	6	Contract Employee	Yes	No	No	Yes	NO	No	No	No	No	No	No	No	No	No	No	No	No	No	No	Yes	Yes	No	No	Yes	No	No	41	Disagree	Strongly Agree	Strongly Agree	Agree	Agree	Agree	Agree	Agree	Agree	Strongly Agree	Interested (>43)	Strongly Agree	Agree	Agree	Agree	Agree
Female	50	college degree	Charitable associations	12	6	Contract Employee	Yes	Yes	No	Yes	NO	No	No	No	No	No	No	No	No	No	No	No	No	No	No	No	No	No	No	No	No	No	35	Agree	Agree	Agree	Agree	Neutral	Neutral	Neutral	Neutral	Neutral	Agree	Interested (>43)	Agree	Agree	Agree	Agree	Strongly Agree
Female	55	High school	Charitable associations	36	7	Official employees	Yes	Yes	No	Yes	NO	No	No	No	No	No	No	No	No	Yes	No	No	Yes	No	No	Yes	No	No	No	Yes	No	No	45	Neutral	Strongly Agree	Strongly Agree	Strongly Agree	Strongly Agree	Strongly Agree	Neutral	Agree	Strongly Agree	Strongly Agree	Interested (>43)	Agree	Agree	Agree	Neutral	Strongly Agree
Female	48	High school	Charitable associations	46	8	Official employees	Yes	Yes	No	Yes	Yes	Yes	No	Yes	Yes	No	No	No	No	No	No	No	No	No	No	No	No	No	No	No	Yes	No	42	Agree	Agree	Agree	Agree	Agree	Agree	Agree	Strongly Agree	Agree	Strongly Agree	Interested (>43)	Neutral	Agree	Neutral	Agree	Agree
Female	41	college degree	Charitable associations	12	8	Contract Employee	Yes	No	No	Yes	Yes	No	No	Yes	No	No	No	No	No	No	No	No	Yes	No	Yes	Yes	Yes	No	No	No	No	No	40	Agree	Agree	Agree	Agree	Agree	Agree	Agree	Agree	Agree	Agree	Interested (>43)	Agree	Agree	Neutral	Agree	Agree
Female	52	Junior high school	Charitable associations	168	6.5	Official employees	Yes	Yes	No	Yes	Yes	No	No	No	No	No	No	No	No	No	No	No	No	No	No	No	No	No	No	No	No	No	40	Agree	Agree	Agree	Agree	Agree	Agree	Agree	Agree	Agree	Agree	Interested (>43)	Agree	Agree	Agree	Agree	Agree
Female	45	High school	Charitable associations	4	7	Official employees	Yes	Yes	No	Yes	Yes	No	No	No	No	No	No	No	No	No	Yes	Yes	Yes	Yes	Yes	No	No	No	No	No	No	No	45	Agree	Agree	Agree	Strongly Agree	Agree	Strongly Agree	Agree	Strongly Agree	Strongly Agree	Strongly Agree	Interested (>43)	Agree	Neutral	Agree	Agree	Strongly Agree
Female	59	High school	other	60	8	Other	Yes	No	No	Yes	NO	No	No	No	No	No	No	No	No	No	No	No	No	No	No	Yes	No	No	No	No	No	No	40	Agree	Agree	Agree	Agree	Agree	Agree	Agree	Agree	Agree	Agree	Interested (>43)	Agree	Agree	Agree	Agree	Agree
Female	49	High school	other	4	6	Contract Employee	Yes	No	No	Yes	Yes	No	No	No	No	No	No	No	No	No	No	No	No	No	No	No	No	No	No	No	No	No	41	Agree	Agree	Strongly Agree	Agree	Neutral	Strongly Agree	Strongly Agree	Neutral	Neutral	Strongly Agree	Interested (>43)	Strongly Agree	Strongly Agree	Neutral	Neutral	Neutral
Female	50	High school	Foundations	120	8	Contract Employee	Yes	Yes	No	Yes	NO	No	Yes	No	No	No	No	No	No	No	Yes	No	Yes	No	No	Yes	Yes	No	Yes	No	No	No	36	Neutral	Agree	Agree	Agree	Strongly Agree	Strongly Agree	Neutral	Disagree	Neutral	Neutral	Interested (>43)	Agree	Agree	Neutral	Neutral	Agree
Female	37	High school	Foundations	6	7	Official employees	Yes	No	No	Yes	NO	No	No	No	No	No	No	No	Yes	Yes	No	No	No	No	No	No	No	No	Yes	No	No	Yes	34	Neutral	Agree	Agree	Agree	Neutral	Agree	Neutral	Neutral	Neutral	Neutral	Interested (>43)	Neutral	Agree	Agree	Agree	Agree
Female	52	college degree	Foundations	6	5	Official employees	Yes	Yes	No	Yes	NO	No	No	No	No	No	No	No	No	No	No	No	Yes	No	No	Yes	No	No	No	No	No	No	43	Agree	Strongly Agree	Strongly Agree	Agree	Agree	Agree	Agree	Agree	Agree	Strongly Agree	Interested (>43)	Strongly Agree	Agree	Agree	Agree	Agree
Female	53	High school	Foundations	38	8.5	Contract Employee	Yes	No	No	Yes	Yes	No	No	Yes	No	No	No	No	No	No	No	No	No	No	No	No	No	No	No	No	No	No	39	Agree	Agree	Agree	Agree	Agree	Agree	Agree	Neutral	Agree	Agree	Interested (>43)	Agree	Agree	Agree	Agree	Agree
Female	61	Junior high school	Foundations	53	7	Other	Yes	No	No	Yes	Yes	No	No	No	No	No	No	No	No	Yes	No	No	No	No	No	Yes	Yes	No	No	No	No	No	33	Neutral	Neutral	Neutral	Agree	Neutral	Neutral	Agree	Neutral	Agree	Neutral	Interested (>43)	Agree	Agree	Agree	Agree	Strongly Agree
Female	51	college degree	Foundations	87	10	Contract Employee	Yes	Yes	No	Yes	Yes	No	No	No	No	No	No	No	No	No	Yes	No	Yes	No	No	No	No	No	No	No	No	No	50	Strongly Agree	Strongly Agree	Strongly Agree	Strongly Agree	Strongly Agree	Strongly Agree	Strongly Agree	Strongly Agree	Strongly Agree	Strongly Agree	Interested (>43)	Strongly Agree	Strongly Agree	Strongly Agree	Strongly Agree	Strongly Agree
Female	52	High school	Charitable associations	72	7	Official employees	Yes	Yes	No	Yes	NO	No	No	Yes	No	No	No	No	No	No	No	Yes	Yes	No	Yes	No	Yes	No	No	Yes	No	No	36	Agree	Neutral	Agree	Agree	Neutral	Agree	Disagree	Agree	Agree	Agree	Interested (>43)	Agree	Neutral	Agree	Agree	Agree
Female	40	Junior high school	Foundations	36	8	Official employees	Yes	Yes	Yes	NO	Yes	No	No	No	No	No	No	No	No	No	No	No	No	No	No	Yes	No	No	Yes	No	No	No	30	Neutral	Neutral	Neutral	Neutral	Neutral	Neutral	Neutral	Neutral	Neutral	Neutral	Uninterested (<42)	Neutral	Neutral	Neutral	Neutral	Neutral
Female	40	High school	Foundations	42	8	Official employees	Yes	No	Yes	NO	Yes	No	No	No	No	No	No	No	No	No	No	No	No	No	No	No	Yes	No	Yes	No	No	Yes	35	Agree	Agree	Agree	Neutral	Neutral	Agree	Neutral	Neutral	Agree	Neutral	Uninterested (<42)	Agree	Agree	Neutral	Disagree	Neutral
Female	25	Junior high school	Charitable associations	28	6	Official employees	Yes	No	Yes	NO	Yes	No	No	No	No	No	No	No	No	Yes	Yes	No	No	No	No	No	Yes	Yes	No	Yes	No	No	31	Neutral	Neutral	Neutral	Neutral	Agree	Agree	Neutral	Disagree	Neutral	Neutral	Uninterested (<42)	Disagree	Neutral	Strongly Disagree	Disagree	Neutral
Male	40	college degree	other	44	9	Official employees	Yes	No	Yes	NO	NO	No	No	Yes	No	Yes	No	No	No	Yes	No	Yes	No	Yes	No	No	Yes	No	Yes	No	No	No	40	Agree	Agree	Agree	Agree	Agree	Agree	Agree	Agree	Agree	Agree	Uninterested (<42)	Neutral	Neutral	Neutral	Neutral	Neutral
Female	48	Junior high school	other	14	12	Other	Yes	Yes	Yes	NO	NO	No	No	Yes	No	Yes	No	Yes	Yes	No	No	No	No	Yes	Yes	No	No	No	Yes	No	No	Yes	36	Agree	Agree	Agree	Neutral	Disagree	Agree	Agree	Neutral	Agree	Agree	Uninterested (<42)	Neutral	Neutral	Neutral	Agree	Agree
Female	26	High school	Foundations	25	5	Official employees	Yes	No	Yes	NO	NO	No	No	Yes	Yes	No	No	No	No	No	Yes	No	No	No	No	No	Yes	No	No	No	No	No	30	Neutral	Neutral	Neutral	Neutral	Neutral	Neutral	Neutral	Neutral	Neutral	Neutral	Uninterested (<42)	Neutral	Neutral	Neutral	Neutral	Neutral
Female	58	college degree	Foundations	150	7.5	Contract Employee	Yes	Yes	Yes	NO	Yes	No	No	No	No	No	No	No	No	No	No	No	No	No	No	Yes	Yes	Yes	No	No	No	No	37	Agree	Agree	Agree	Agree	Agree	Agree	Agree	Neutral	Neutral	Neutral	Uninterested (<42)	Neutral	Agree	Neutral	Neutral	Agree
Female	53	High school	Charitable associations	50	8	Official employees	Yes	Yes	Yes	NO	NO	No	No	No	No	No	No	No	No	Yes	No	No	Yes	No	Yes	Yes	Yes	No	No	No	No	No	40	Agree	Agree	Agree	Agree	Agree	Agree	Agree	Agree	Agree	Agree	Uninterested (<42)	Neutral	Neutral	Neutral	Neutral	Neutral
Female	50	High school	Charitable associations	72	8	Contract Employee	Yes	Yes	Yes	NO	NO	No	No	No	No	No	No	No	No	No	No	Yes	No	Yes	No	Yes	Yes	No	No	No	No	No	41	Disagree	Agree	Agree	Agree	Agree	Strongly Agree	Agree	Agree	Strongly Agree	Strongly Agree	Uninterested (<42)	Neutral	Agree	Neutral	Neutral	Neutral
Female	39	High school	Charitable associations	58	8	Contract Employee	Yes	Yes	Yes	NO	NO	No	No	No	No	No	No	No	No	No	No	No	No	No	Yes	No	Yes	No	No	No	No	No	45	Agree	Agree	Strongly Agree	Agree	Strongly Agree	Strongly Agree	Strongly Agree	Agree	Agree	Strongly Agree	Uninterested (<42)	Neutral	Agree	Strongly Disagree	Strongly Disagree	Neutral
Female	42	Junior high school	Charitable associations	64	8	Official employees	Yes	Yes	Yes	NO	NO	No	No	No	No	No	No	No	Yes	No	No	No	Yes	No	Yes	No	Yes	No	No	No	No	No	35	Neutral	Neutral	Agree	Neutral	Neutral	Strongly Agree	Agree	Neutral	Neutral	Agree	Uninterested (<42)	Neutral	Neutral	Neutral	Neutral	Strongly Agree
Female	47	High school	Charitable associations	144	7	Contract Employee	Yes	Yes	Yes	NO	NO	No	No	No	No	No	No	No	Yes	Yes	No	No	Yes	No	No	Yes	No	No	No	No	No	No	33	Disagree	Neutral	Agree	Agree	Agree	Agree	Neutral	Disagree	Neutral	Agree	Uninterested (<42)	Agree	Agree	Disagree	Neutral	Neutral
Female	57	High school	other	121	8	Contract Employee	Yes	Yes	Yes	NO	NO	No	No	No	No	No	No	No	No	Yes	No	Yes	No	No	No	No	No	No	Yes	No	No	No	35	Strongly Disagree	Agree	Neutral	Agree	Agree	Agree	Agree	Neutral	Agree	Agree	Uninterested (<42)	Neutral	Agree	Agree	Agree	Neutral
Female	47	Junior high school	Foundations	15	8	Contract Employee	Yes	Yes	Yes	NO	NO	No	No	No	No	No	No	No	No	Yes	No	No	No	No	No	Yes	No	No	No	No	No	No	35	Agree	Agree	Agree	Neutral	Neutral	Neutral	Neutral	Agree	Neutral	Agree	Uninterested (<42)	Neutral	Agree	Neutral	Neutral	Agree
Female	66	High school	Foundations	132	6	Contract Employee	Yes	Yes	Yes	NO	Yes	No	No	Yes	No	No	No	No	No	No	Yes	No	Yes	No	No	Yes	Yes	No	No	Yes	No	No	37	Agree	Agree	Agree	Agree	Agree	Agree	Agree	Neutral	Neutral	Neutral	Uninterested (<42)	Neutral	Agree	Neutral	Neutral	Agree
Female	35	High school	Charitable associations	9	7	Official employees	Yes	No	Yes	NO	NO	No	No	No	No	No	No	No	No	No	Yes	No	Yes	No	No	No	Yes	No	Yes	No	No	Yes	39	Agree	Agree	Neutral	Agree	Neutral	Strongly Agree	Agree	Agree	Agree	Agree	Uninterested (<42)	Neutral	Neutral	Neutral	Neutral	Neutral
Female	48	High school	Charitable associations	36	6	Official employees	Yes	No	Yes	NO	Yes	No	Yes	Yes	No	Yes	No	No	Yes	No	No	Yes	No	No	Yes	Yes	No	No	Yes	No	No	No	30	Neutral	Neutral	Neutral	Neutral	Neutral	Neutral	Neutral	Neutral	Neutral	Neutral	Uninterested (<42)	Neutral	Neutral	Neutral	Neutral	Neutral
Female	43	High school	Foundations	3	8	Official employees	Yes	No	Yes	NO	NO	No	Yes	Yes	No	No	No	No	No	No	No	No	Yes	No	Yes	Yes	Yes	No	No	Yes	No	No	38	Agree	Agree	Agree	Agree	Agree	Strongly Agree	Strongly Agree	Disagree	Neutral	Neutral	Interested (>43)	Agree	Agree	Agree	Agree	Agree
Female	27	High school	Foundations	14	5	Official employees	Yes	Yes	Yes	NO	NO	No	No	Yes	No	No	No	No	No	No	Yes	No	No	No	Yes	No	Yes	No	No	Yes	No	No	37	Agree	Agree	Agree	Agree	Agree	Agree	Neutral	Neutral	Neutral	Agree	Interested (>43)	Strongly Agree	Neutral	Agree	Agree	Agree
Female	40	college degree	Foundations	29	8	Official employees	Yes	Yes	Yes	NO	Yes	No	Yes	No	No	No	No	No	Yes	No	Yes	No	Yes	No	Yes	Yes	Yes	No	Yes	Yes	No	No	49	Agree	Strongly Agree	Strongly Agree	Strongly Agree	Strongly Agree	Strongly Agree	Strongly Agree	Strongly Agree	Strongly Agree	Strongly Agree	Interested (>43)	Agree	Agree	Agree	Agree	Agree
Female	42	college degree	Foundations	11	5	Official employees	Yes	Yes	Yes	NO	Yes	No	No	No	No	No	No	No	No	No	No	No	No	No	No	No	Yes	No	No	No	No	No	43	Agree	Agree	Agree	Agree	Agree	Agree	Agree	Strongly Agree	Strongly Agree	Strongly Agree	Interested (>43)	Agree	Agree	Agree	Agree	Agree
Female	50	High school	Charitable associations	2	8	Contract Employee	Yes	No	Yes	NO	NO	No	No	Yes	No	No	No	No	No	Yes	No	No	No	No	No	Yes	No	No	No	No	No	No	40	Agree	Agree	Agree	Agree	Agree	Agree	Agree	Agree	Agree	Agree	Interested (>43)	Agree	Agree	Agree	Agree	Agree
Male	33	college degree	Foundations	60	10	Official employees	Yes	Yes	Yes	NO	NO	No	Yes	Yes	No	No	No	No	No	No	No	No	Yes	No	Yes	Yes	No	No	Yes	No	No	No	35	Neutral	Neutral	Agree	Neutral	Agree	Agree	Neutral	Agree	Neutral	Agree	Interested (>43)	Neutral	Agree	Neutral	Neutral	Agree
Male	61	college degree	Charitable associations	96	6	Official employees	Yes	Yes	Yes	NO	NO	No	No	Yes	No	No	No	No	No	Yes	No	No	No	No	No	No	Yes	No	No	No	No	No	41	Agree	Strongly Agree	Strongly Agree	Agree	Agree	Agree	Agree	Neutral	Agree	Agree	Interested (>43)	Agree	Agree	Agree	Agree	Strongly Agree
Male	60	Junior high school	Charitable associations	144	6	Official employees	Yes	Yes	Yes	NO	Yes	No	No	No	No	No	No	No	No	Yes	No	No	No	No	Yes	No	Yes	No	Yes	No	No	No	42	Agree	Strongly Agree	Strongly Agree	Neutral	Neutral	Strongly Agree	Strongly Agree	Agree	Agree	Agree	Interested (>43)	Agree	Agree	Neutral	Agree	Agree
Female	50	college degree	other	72	4	Contract Employee	Yes	Yes	Yes	NO	NO	No	No	Yes	No	Yes	No	Yes	Yes	No	No	No	No	No	No	Yes	Yes	No	No	No	No	No	50	Strongly Agree	Strongly Agree	Strongly Agree	Strongly Agree	Strongly Agree	Strongly Agree	Strongly Agree	Strongly Agree	Strongly Agree	Strongly Agree	Interested (>43)	Strongly Agree	Strongly Agree	Strongly Agree	Strongly Agree	Strongly Agree
Female	64	Elementary school	other	48	8	Contract Employee	Yes	Yes	Yes	NO	NO	No	No	Yes	No	No	No	No	No	No	No	No	No	No	No	No	Yes	Yes	No	No	No	No	30	Neutral	Neutral	Neutral	Neutral	Neutral	Neutral	Neutral	Neutral	Neutral	Neutral	Interested (>43)	Agree	Agree	Agree	Agree	Agree
Female	61	High school	other	60	8	Official employees	Yes	Yes	Yes	NO	NO	No	No	Yes	No	No	No	No	No	No	Yes	No	No	No	No	No	Yes	Yes	No	No	No	No	40	Agree	Agree	Agree	Agree	Agree	Agree	Agree	Agree	Agree	Agree	Interested (>43)	Agree	Agree	Agree	Agree	Agree
Female	37	High school	other	48	7.5	Official employees	Yes	Yes	Yes	NO	NO	No	Yes	No	No	No	No	No	No	No	No	Yes	Yes	No	No	Yes	Yes	No	No	No	No	No	40	Agree	Agree	Agree	Agree	Agree	Agree	Agree	Agree	Agree	Agree	Interested (>43)	Agree	Agree	Agree	Agree	Agree
Female	55	college degree	other	72	8	Official employees	Yes	Yes	Yes	NO	NO	No	No	No	No	No	No	No	Yes	No	Yes	No	No	No	Yes	Yes	Yes	No	No	Yes	No	No	38	Disagree	Agree	Agree	Agree	Agree	Agree	Agree	Agree	Agree	Agree	Interested (>43)	Agree	Agree	Agree	Agree	Agree
Female	52	Elementary school	other	13	7	Official employees	Yes	Yes	Yes	NO	NO	No	Yes	Yes	No	No	No	No	No	No	Yes	No	Yes	No	Yes	No	No	No	Yes	No	No	No	42	Agree	Agree	Agree	Agree	Agree	Strongly Agree	Strongly Agree	Agree	Agree	Agree	Interested (>43)	Agree	Agree	Agree	Agree	Agree
Female	61	High school	Foundations	66	9	Official employees	Yes	No	Yes	NO	Yes	No	No	No	No	No	No	No	Yes	No	No	No	No	Yes	No	Yes	Yes	No	Yes	No	No	Yes	34	Disagree	Agree	Strongly Agree	Strongly Agree	Neutral	Neutral	Disagree	Disagree	Agree	Agree	Interested (>43)	Agree	Agree	Agree	Neutral	Agree
Female	56	High school	Foundations	31	8	Official employees	Yes	No	Yes	NO	Yes	No	No	Yes	No	Yes	No	No	No	Yes	Yes	Yes	Yes	No	Yes	Yes	Yes	No	No	Yes	No	Yes	50	Strongly Agree	Strongly Agree	Strongly Agree	Strongly Agree	Strongly Agree	Strongly Agree	Strongly Agree	Strongly Agree	Strongly Agree	Strongly Agree	Interested (>43)	Strongly Agree	Strongly Agree	Strongly Agree	Strongly Agree	Strongly Agree
Female	46	High school	Foundations	38	8	Contract Employee	Yes	No	Yes	NO	NO	No	Yes	No	No	No	No	No	Yes	Yes	No	No	Yes	No	Yes	No	Yes	No	No	Yes	No	Yes	48	Agree	Agree	Strongly Agree	Strongly Agree	Strongly Agree	Strongly Agree	Strongly Agree	Strongly Agree	Strongly Agree	Strongly Agree	Interested (>43)	Agree	Neutral	Agree	Agree	Agree
Female	50	High school	Foundations	48	10	Other	Yes	Yes	Yes	NO	NO	No	Yes	Yes	No	No	No	No	No	No	No	Yes	Yes	No	No	Yes	Yes	Yes	No	Yes	No	No	30	Neutral	Neutral	Neutral	Neutral	Neutral	Neutral	Neutral	Neutral	Neutral	Neutral	Interested (>43)	Agree	Agree	Agree	Agree	Agree
Female	40	Junior high school	Foundations	26	7	Official employees	Yes	No	Yes	NO	NO	No	Yes	No	No	No	No	No	No	No	No	No	Yes	No	No	Yes	No	No	No	No	No	No	40	Agree	Agree	Agree	Agree	Agree	Agree	Agree	Agree	Agree	Agree	Interested (>43)	Agree	Agree	Agree	Agree	Agree
Female	54	High school	Foundations	84	7	Contract Employee	Yes	Yes	Yes	NO	NO	No	No	No	No	No	No	No	No	No	No	No	No	No	No	Yes	Yes	No	No	No	No	Yes	41	Agree	Strongly Agree	Strongly Agree	Strongly Agree	Strongly Agree	Strongly Agree	Strongly Disagree	Strongly Agree	Strongly Disagree	Strongly Agree	Interested (>43)	Strongly Agree	Strongly Agree	Strongly Agree	Strongly Agree	Strongly Agree
Female	46	Junior high school	Foundations	64	6	Contract Employee	Yes	Yes	Yes	NO	NO	No	No	Yes	Yes	No	No	Yes	No	No	Yes	Yes	Yes	Yes	Yes	Yes	No	No	Yes	No	No	No	50	Strongly Agree	Strongly Agree	Strongly Agree	Strongly Agree	Strongly Agree	Strongly Agree	Strongly Agree	Strongly Agree	Strongly Agree	Strongly Agree	Interested (>43)	Strongly Agree	Strongly Agree	Strongly Agree	Strongly Agree	Strongly Agree
Female	52	Junior high school	Foundations	121	8	Other	Yes	Yes	Yes	NO	Yes	No	No	Yes	Yes	No	No	No	No	No	No	No	Yes	No	Yes	Yes	Yes	No	No	No	No	No	38	Neutral	Agree	Strongly Agree	Strongly Agree	Neutral	Agree	Neutral	Neutral	Agree	Agree	Interested (>43)	Agree	Agree	Agree	Neutral	Neutral
Female	47	High school	Foundations	71	7.5	Official employees	Yes	Yes	Yes	NO	Yes	No	Yes	Yes	No	Yes	Yes	No	Yes	Yes	Yes	Yes	Yes	No	Yes	No	No	No	Yes	Yes	No	No	39	Neutral	Agree	Strongly Agree	Agree	Neutral	Agree	Agree	Agree	Agree	Agree	Interested (>43)	Agree	Agree	Agree	Neutral	Agree
Female	46	High school	Foundations	31	8	Contract Employee	Yes	No	Yes	NO	Yes	No	No	No	No	No	No	No	No	Yes	Yes	No	No	No	Yes	No	No	No	No	No	No	No	38	Disagree	Neutral	Agree	Agree	Agree	Agree	Agree	Agree	Agree	Strongly Agree	Interested (>43)	Strongly Agree	Agree	Agree	Agree	Agree
Female	53	High school	Foundations	83	6	Official employees	Yes	Yes	Yes	NO	Yes	No	Yes	No	No	No	No	No	No	No	No	No	No	No	Yes	No	No	No	No	Yes	No	No	42	Agree	Strongly Agree	Strongly Agree	Agree	Agree	Agree	Agree	Agree	Agree	Agree	Interested (>43)	Agree	Agree	Agree	Agree	Agree
Female	57	Junior high school	Foundations	12	7.5	Official employees	Yes	Yes	Yes	NO	Yes	No	No	No	No	No	No	No	No	Yes	Yes	No	No	No	No	Yes	No	No	No	No	No	No	46	Strongly Agree	Strongly Agree	Strongly Agree	Agree	Strongly Agree	Strongly Agree	Strongly Agree	Neutral	Agree	Strongly Agree	Interested (>43)	Strongly Agree	Strongly Agree	Strongly Agree	Agree	Strongly Agree
Female	43	Junior high school	Charitable associations	96	7	Contract Employee	Yes	Yes	Yes	NO	Yes	No	No	Yes	Yes	No	No	No	No	No	Yes	No	No	No	Yes	No	Yes	No	No	Yes	No	Yes	40	Agree	Agree	Agree	Agree	Agree	Agree	Agree	Agree	Agree	Agree	Interested (>43)	Agree	Agree	Agree	Agree	Agree
Female	52	college degree	Charitable associations	38	8	Contract Employee	Yes	Yes	Yes	NO	Yes	No	No	No	No	No	No	No	No	No	Yes	No	No	No	Yes	No	Yes	No	No	No	No	Yes	40	Agree	Agree	Agree	Agree	Agree	Agree	Agree	Agree	Agree	Agree	Interested (>43)	Agree	Agree	Agree	Agree	Agree
Female	40	Junior high school	Charitable associations	32	7	Contract Employee	Yes	Yes	Yes	NO	NO	No	No	No	No	No	No	No	Yes	No	No	No	No	No	No	No	Yes	No	No	No	No	No	37	Neutral	Agree	Agree	Agree	Agree	Agree	Agree	Disagree	Agree	Agree	Interested (>43)	Agree	Agree	Neutral	Neutral	Agree
Female	49	High school	Charitable associations	48	7	Official employees	Yes	Yes	Yes	NO	NO	No	No	No	No	No	No	No	No	No	Yes	No	No	No	No	Yes	No	No	No	No	No	No	40	Agree	Agree	Agree	Agree	Agree	Agree	Agree	Agree	Agree	Agree	Interested (>43)	Agree	Agree	Neutral	Neutral	Agree
Female	51	High school	Charitable associations	17	7	Contract Employee	Yes	Yes	Yes	NO	NO	No	No	No	No	No	No	No	Yes	No	No	No	No	No	No	Yes	No	No	No	No	No	No	39	Agree	Agree	Agree	Agree	Agree	Agree	Agree	Neutral	Agree	Agree	Interested (>43)	Agree	Agree	Neutral	Neutral	Agree
Female	54	High school	Charitable associations	95	8	Contract Employee	Yes	Yes	Yes	NO	NO	No	No	Yes	Yes	No	No	No	No	No	Yes	Yes	Yes	No	Yes	No	Yes	No	No	Yes	No	No	40	Agree	Agree	Agree	Agree	Agree	Agree	Agree	Agree	Agree	Agree	Interested (>43)	Neutral	Agree	Neutral	Neutral	Agree
Female	48	High school	Charitable associations	14	7	Contract Employee	Yes	Yes	Yes	NO	NO	No	No	No	No	No	No	No	No	No	No	No	No	No	No	No	Yes	No	No	No	No	No	30	Neutral	Neutral	Neutral	Neutral	Neutral	Neutral	Neutral	Neutral	Neutral	Neutral	Interested (>43)	Agree	Agree	Agree	Neutral	Agree
Female	49	Junior high school	Charitable associations	60	6	Contract Employee	Yes	Yes	Yes	NO	NO	No	No	No	No	No	No	No	Yes	No	Yes	No	No	No	No	Yes	Yes	No	Yes	Yes	No	Yes	40	Agree	Agree	Agree	Agree	Agree	Agree	Agree	Agree	Agree	Agree	Interested (>43)	Agree	Agree	Neutral	Neutral	Agree
Female	42	High school	Charitable associations	12	8	Official employees	Yes	No	Yes	NO	NO	No	No	No	No	No	No	No	No	No	No	No	Yes	No	No	Yes	Yes	No	No	No	No	No	49	Agree	Strongly Agree	Strongly Agree	Strongly Agree	Strongly Agree	Strongly Agree	Strongly Agree	Strongly Agree	Strongly Agree	Strongly Agree	Interested (>43)	Neutral	Agree	Agree	Agree	Agree
Female	54	High school	Charitable associations	44	10	Contract Employee	Yes	No	Yes	NO	NO	No	No	No	No	No	No	No	No	Yes	No	No	No	No	No	No	Yes	No	No	No	No	No	38	Agree	Agree	Agree	Agree	Agree	Agree	Agree	Neutral	Neutral	Agree	Interested (>43)	Neutral	Agree	Agree	Agree	Agree
Female	50	High school	Charitable associations	54	7	Contract Employee	Yes	Yes	Yes	NO	NO	No	No	No	No	No	No	No	Yes	Yes	Yes	Yes	Yes	No	No	Yes	No	No	Yes	Yes	No	Yes	40	Agree	Agree	Agree	Agree	Agree	Agree	Agree	Agree	Agree	Agree	Interested (>43)	Agree	Agree	Agree	Agree	Agree
Female	62	Junior high school	Charitable associations	60	7	Official employees	Yes	Yes	Yes	NO	NO	No	No	No	Yes	No	No	No	Yes	No	No	No	No	No	No	No	Yes	No	Yes	No	No	No	37	Neutral	Agree	Agree	Neutral	Neutral	Agree	Agree	Agree	Agree	Agree	Interested (>43)	Agree	Agree	Agree	Agree	Agree
Female	55	High school	Charitable associations	158	8	Contract Employee	Yes	Yes	Yes	NO	NO	No	No	No	No	No	No	No	No	Yes	No	No	No	No	No	No	Yes	Yes	No	Yes	No	No	36	Disagree	Agree	Agree	Disagree	Agree	Agree	Agree	Agree	Agree	Agree	Interested (>43)	Agree	Agree	Agree	Agree	Agree
Female	56	Elementary school	Charitable associations	61	6.5	Official employees	Yes	Yes	Yes	NO	NO	No	No	Yes	No	Yes	No	No	No	No	No	Yes	No	Yes	No	Yes	Yes	No	Yes	No	No	Yes	40	Agree	Agree	Agree	Agree	Agree	Agree	Agree	Agree	Agree	Agree	Interested (>43)	Agree	Agree	Agree	Agree	Agree
Female	51	college degree	Charitable associations	180	9	Contract Employee	Yes	Yes	Yes	NO	NO	No	No	Yes	No	No	No	No	No	No	No	Yes	Yes	Yes	Yes	Yes	Yes	No	No	No	No	No	40	Agree	Agree	Agree	Agree	Agree	Agree	Agree	Agree	Agree	Agree	Interested (>43)	Agree	Agree	Agree	Agree	Agree
Female	33	High school	Charitable associations	12	6	Contract Employee	Yes	Yes	Yes	NO	NO	No	No	No	No	No	Yes	No	Yes	Yes	Yes	Yes	Yes	No	No	Yes	Yes	No	No	No	No	No	40	Agree	Agree	Agree	Agree	Agree	Agree	Agree	Agree	Agree	Agree	Interested (>43)	Agree	Agree	Agree	Agree	Agree
Female	52	High school	Charitable associations	84	7	Contract Employee	Yes	Yes	Yes	NO	NO	No	Yes	Yes	No	No	No	Yes	Yes	Yes	Yes	Yes	Yes	Yes	Yes	Yes	Yes	Yes	Yes	Yes	Yes	Yes	42	Agree	Strongly Agree	Strongly Agree	Agree	Agree	Agree	Agree	Agree	Agree	Agree	Interested (>43)	Agree	Agree	Agree	Agree	Agree
Female	60	Elementary school	Charitable associations	76	7	Contract Employee	Yes	Yes	Yes	NO	NO	No	No	No	No	No	No	No	No	No	No	No	No	No	No	Yes	Yes	No	No	No	No	No	38	Disagree	Agree	Agree	Agree	Agree	Agree	Agree	Agree	Agree	Agree	Interested (>43)	Agree	Agree	Agree	Agree	Agree
Female	49	High school	Charitable associations	62	8	Official employees	Yes	Yes	Yes	NO	NO	No	No	Yes	Yes	No	No	Yes	Yes	Yes	Yes	No	Yes	No	Yes	Yes	Yes	No	Yes	Yes	No	No	39	Neutral	Agree	Agree	Agree	Agree	Agree	Agree	Agree	Agree	Agree	Interested (>43)	Agree	Agree	Agree	Agree	Agree
Female	33	High school	Charitable associations	51	7	Contract Employee	Yes	Yes	Yes	NO	NO	No	No	Yes	No	No	No	No	No	Yes	Yes	No	Yes	No	No	No	Yes	No	No	Yes	No	No	39	Neutral	Agree	Agree	Agree	Agree	Agree	Agree	Agree	Agree	Agree	Interested (>43)	Agree	Agree	Agree	Agree	Agree
Female	62	High school	Charitable associations	144	8	Contract Employee	Yes	Yes	Yes	NO	NO	No	Yes	No	No	No	No	No	Yes	Yes	No	No	No	No	Yes	Yes	Yes	No	No	No	No	Yes	40	Agree	Agree	Agree	Agree	Agree	Agree	Agree	Agree	Agree	Agree	Interested (>43)	Agree	Agree	Agree	Agree	Agree
Female	57	Elementary school	Charitable associations	132	8	Contract Employee	Yes	Yes	Yes	NO	NO	No	No	No	No	No	No	No	Yes	No	Yes	Yes	Yes	Yes	Yes	Yes	No	No	No	Yes	No	No	40	Agree	Agree	Agree	Agree	Agree	Agree	Agree	Agree	Agree	Agree	Interested (>43)	Agree	Agree	Agree	Agree	Agree
Female	31	Junior high school	Charitable associations	18	8	Official employees	Yes	Yes	Yes	NO	NO	No	No	Yes	No	No	No	No	No	No	Yes	Yes	Yes	No	No	No	Yes	No	No	Yes	No	Yes	38	Neutral	Neutral	Agree	Strongly Agree	Disagree	Strongly Agree	Strongly Agree	Agree	Agree	Neutral	Interested (>43)	Agree	Agree	Agree	Agree	Agree
Female	33	Junior high school	Charitable associations	24	7	Official employees	Yes	No	Yes	NO	NO	No	No	Yes	No	No	No	No	No	No	No	Yes	Yes	No	No	No	Yes	No	No	No	No	Yes	40	Agree	Agree	Agree	Agree	Agree	Agree	Agree	Agree	Agree	Agree	Interested (>43)	Agree	Agree	Agree	Agree	Agree
Female	56	High school	Charitable associations	58	8	Contract Employee	Yes	Yes	Yes	NO	NO	No	No	No	No	No	No	No	Yes	No	Yes	No	No	No	Yes	Yes	Yes	No	No	No	No	No	42	Strongly Agree	Agree	Strongly Agree	Agree	Agree	Agree	Agree	Agree	Agree	Agree	Interested (>43)	Agree	Agree	Agree	Agree	Agree
Female	53	High school	Charitable associations	44	8	Contract Employee	Yes	Yes	Yes	NO	NO	No	Yes	No	No	No	No	No	No	No	No	No	Yes	No	Yes	No	Yes	No	No	Yes	No	Yes	38	Agree	Agree	Agree	Agree	Agree	Agree	Agree	Neutral	Neutral	Agree	Interested (>43)	Agree	Strongly Agree	Neutral	Agree	Agree
Female	34	High school	Charitable associations	9	8	Contract Employee	Yes	Yes	Yes	NO	NO	No	No	No	No	No	No	No	No	Yes	No	No	No	No	No	No	Yes	No	No	Yes	No	Yes	40	Agree	Agree	Agree	Agree	Agree	Agree	Agree	Agree	Agree	Agree	Interested (>43)	Agree	Agree	Agree	Agree	Agree
Female	50	High school	Charitable associations	61	8	Contract Employee	Yes	Yes	Yes	NO	NO	No	No	No	No	No	No	Yes	Yes	Yes	No	No	Yes	No	Yes	No	Yes	No	No	No	No	No	39	Neutral	Agree	Agree	Agree	Agree	Agree	Agree	Agree	Agree	Agree	Interested (>43)	Agree	Agree	Agree	Agree	Agree
Female	54	college degree	Charitable associations	20	9	Contract Employee	Yes	Yes	Yes	NO	NO	No	No	No	No	No	No	No	No	No	Yes	No	Yes	No	No	Yes	Yes	No	No	No	No	No	40	Agree	Agree	Agree	Agree	Agree	Agree	Agree	Agree	Agree	Agree	Interested (>43)	Agree	Agree	Neutral	Agree	Agree
Female	53	Elementary school	Charitable associations	36	6	Official employees	Yes	Yes	Yes	NO	NO	No	No	No	No	No	No	No	No	No	No	No	No	No	No	Yes	No	No	No	No	No	No	40	Agree	Agree	Agree	Agree	Agree	Agree	Agree	Agree	Agree	Agree	Interested (>43)	Agree	Agree	Agree	Agree	Strongly Agree
Female	61	High school	Charitable associations	36	7	Official employees	Yes	Yes	Yes	NO	NO	No	No	No	No	No	No	No	No	No	No	No	No	No	No	No	Yes	No	No	No	No	No	40	Agree	Agree	Agree	Agree	Agree	Agree	Agree	Agree	Agree	Agree	Interested (>43)	Strongly Agree	Agree	Strongly Agree	Agree	Agree
Female	63	Junior high school	Charitable associations	96	6	Official employees	Yes	Yes	Yes	NO	NO	No	No	Yes	Yes	No	No	No	No	No	No	No	No	No	No	Yes	No	No	No	Yes	No	No	42	Agree	Agree	Agree	Agree	Agree	Strongly Agree	Agree	Strongly Agree	Agree	Agree	Interested (>43)	Agree	Strongly Agree	Strongly Agree	Agree	Neutral
Female	53	Junior high school	Charitable associations	96	8	Official employees	Yes	Yes	Yes	NO	NO	No	Yes	Yes	No	Yes	Yes	Yes	No	Yes	Yes	Yes	Yes	Yes	Yes	Yes	Yes	No	Yes	Yes	No	Yes	39	Disagree	Agree	Agree	Strongly Agree	Agree	Agree	Agree	Agree	Agree	Agree	Interested (>43)	Agree	Agree	Strongly Agree	Agree	Agree
Female	56	Elementary school	Charitable associations	72	8	Official employees	Yes	No	Yes	NO	NO	No	No	No	No	No	Yes	No	No	Yes	Yes	No	No	No	Yes	Yes	Yes	No	Yes	Yes	No	Yes	39	Disagree	Agree	Agree	Strongly Agree	Agree	Agree	Agree	Agree	Agree	Agree	Interested (>43)	Agree	Agree	Strongly Agree	Agree	Agree
Female	46	High school	Charitable associations	102	8	Contract Employee	Yes	Yes	Yes	NO	Yes	No	No	No	No	No	No	No	Yes	No	Yes	No	Yes	No	No	Yes	Yes	No	No	No	No	Yes	40	Agree	Agree	Agree	Agree	Agree	Agree	Agree	Agree	Agree	Agree	Interested (>43)	Agree	Agree	Agree	Agree	Agree
Female	58	Elementary school	Charitable associations	51	8	Contract Employee	Yes	Yes	Yes	NO	Yes	No	No	Yes	No	No	No	No	No	No	Yes	No	No	No	Yes	No	No	No	Yes	No	No	No	38	Agree	Agree	Strongly Agree	Neutral	Strongly Agree	Agree	Neutral	Neutral	Agree	Neutral	Interested (>43)	Strongly Agree	Strongly Agree	Agree	Neutral	Agree
Female	53	High school	Charitable associations	58	7	Contract Employee	Yes	Yes	Yes	NO	Yes	No	No	Yes	No	No	No	No	Yes	No	Yes	No	Yes	No	Yes	Yes	Yes	No	Yes	No	No	No	43	Agree	Agree	Strongly Agree	Strongly Agree	Agree	Strongly Agree	Agree	Agree	Agree	Agree	Interested (>43)	Neutral	Neutral	Agree	Agree	Strongly Agree
Female	63	High school	Charitable associations	48	8	Contract Employee	Yes	No	Yes	NO	Yes	No	Yes	No	No	No	No	No	No	No	Yes	No	Yes	No	No	No	Yes	No	Yes	No	No	Yes	49	Strongly Agree	Strongly Agree	Strongly Agree	Strongly Agree	Strongly Agree	Strongly Agree	Strongly Agree	Agree	Strongly Agree	Strongly Agree	Interested (>43)	Agree	Agree	Agree	Agree	Agree
Male	58	High school	Foundations	40	5	Contract Employee	Yes	No	Yes	NO	NO	No	No	No	No	No	Yes	No	Yes	No	No	Yes	No	Yes	No	No	Yes	No	No	No	No	Yes	46	Disagree	Agree	Strongly Agree	Strongly Agree	Strongly Agree	Strongly Agree	Strongly Agree	Strongly Agree	Strongly Agree	Strongly Agree	Interested (>43)	Agree	Agree	Agree	Agree	Agree
Female	57	Junior high school	other	3	5.5	Official employees	Yes	No	Yes	NO	NO	No	No	No	No	No	No	No	No	Yes	No	No	No	No	No	No	No	No	No	Yes	No	Yes	36	Agree	Agree	Agree	Agree	Agree	Agree	Neutral	Neutral	Neutral	Neutral	Interested (>43)	Agree	Agree	Agree	Neutral	Agree
Female	48	High school	other	67	12	Official employees	Yes	Yes	Yes	NO	NO	No	No	No	No	No	Yes	No	Yes	Yes	Yes	Yes	Yes	Yes	Yes	Yes	Yes	Yes	Yes	Yes	Yes	Yes	40	Agree	Agree	Agree	Agree	Agree	Agree	Agree	Agree	Agree	Agree	Interested (>43)	Agree	Agree	Agree	Agree	Agree
Female	38	college degree	Foundations	22	5.5	Official employees	Yes	Yes	Yes	NO	NO	No	No	No	No	No	No	No	No	Yes	No	Yes	No	No	No	Yes	Yes	No	Yes	No	No	No	40	Neutral	Agree	Strongly Agree	Agree	Agree	Agree	Agree	Neutral	Agree	Strongly Agree	Interested (>43)	Agree	Agree	Agree	Agree	Agree
Female	49	High school	Foundations	188	8	Official employees	Yes	Yes	Yes	NO	Yes	No	No	No	No	No	No	No	No	Yes	Yes	No	No	No	Yes	No	Yes	No	No	No	No	No	49	Agree	Strongly Agree	Strongly Agree	Strongly Agree	Strongly Agree	Strongly Agree	Strongly Agree	Strongly Agree	Strongly Agree	Strongly Agree	Interested (>43)	Strongly Agree	Strongly Agree	Agree	Agree	Agree
Female	58	Elementary school	Charitable associations	120	8	Contract Employee	Yes	Yes	Yes	NO	NO	No	No	No	No	No	Yes	No	No	No	No	No	No	No	Yes	No	Yes	No	No	No	No	No	39	Neutral	Agree	Agree	Agree	Agree	Agree	Agree	Agree	Agree	Agree	Interested (>43)	Disagree	Agree	Agree	Agree	Agree
Female	56	High school	Charitable associations	36	5	Contract Employee	Yes	Yes	Yes	NO	NO	No	Yes	No	Yes	No	No	No	No	No	No	No	Yes	No	No	No	No	No	Yes	No	No	No	40	Agree	Agree	Agree	Agree	Agree	Agree	Agree	Agree	Agree	Agree	Interested (>43)	Agree	Agree	Neutral	Neutral	Agree
Female	49	college degree	Charitable associations	44	9.5	Contract Employee	Yes	No	Yes	NO	NO	No	No	No	No	No	No	No	No	No	No	No	No	No	No	No	Yes	No	No	No	No	Yes	38	Agree	Agree	Agree	Agree	Neutral	Agree	Agree	Neutral	Agree	Agree	Interested (>43)	Agree	Agree	Neutral	Neutral	Agree
Female	52	High school	Charitable associations	78	8	Official employees	Yes	Yes	Yes	NO	NO	No	No	Yes	No	Yes	No	No	No	Yes	No	No	No	No	Yes	No	Yes	No	Yes	No	No	No	37	Neutral	Agree	Agree	Neutral	Neutral	Agree	Agree	Agree	Agree	Agree	Interested (>43)	Agree	Agree	Agree	Agree	Agree
Female	52	Elementary school	Charitable associations	40	8	Contract Employee	Yes	Yes	Yes	NO	NO	No	No	No	No	Yes	No	No	No	No	No	No	No	No	Yes	No	Yes	No	No	No	No	No	40	Agree	Agree	Agree	Agree	Agree	Agree	Agree	Agree	Agree	Agree	Interested (>43)	Agree	Agree	Agree	Agree	Agree
Female	50	High school	Charitable associations	48	8	Official employees	Yes	Yes	Yes	NO	NO	No	No	Yes	No	No	No	No	Yes	No	Yes	No	Yes	No	No	Yes	Yes	Yes	Yes	Yes	No	No	42	Strongly Agree	Agree	Strongly Agree	Agree	Agree	Agree	Agree	Agree	Agree	Agree	Interested (>43)	Agree	Agree	Agree	Neutral	Neutral
Female	57	High school	Charitable associations	4	7	Contract Employee	Yes	No	Yes	NO	NO	No	No	No	No	Yes	No	No	No	No	No	No	No	No	No	Yes	Yes	No	No	No	No	No	45	Agree	Strongly Agree	Strongly Agree	Strongly Agree	Strongly Agree	Strongly Agree	Agree	Agree	Agree	Agree	Interested (>43)	Strongly Agree	Strongly Agree	Agree	Agree	Agree
Female	55	High school	Charitable associations	76	6	Contract Employee	Yes	Yes	Yes	NO	NO	No	No	No	No	No	Yes	No	Yes	No	No	No	No	No	No	Yes	No	No	Yes	No	No	No	46	Strongly Agree	Strongly Agree	Agree	Strongly Agree	Agree	Strongly Agree	Strongly Agree	Agree	Agree	Strongly Agree	Interested (>43)	Agree	Strongly Agree	Agree	Agree	Agree
Female	51	High school	Charitable associations	18	8	Contract Employee	No	Yes	Yes	NO	NO	No	No	No	No	No	No	No	No	No	No	No	No	No	No	No	Yes	No	No	No	No	No	45	Strongly Agree	Strongly Agree	Strongly Agree	Strongly Agree	Agree	Strongly Agree	Agree	Agree	Agree	Agree	Interested (>43)	Agree	Agree	Agree	Neutral	Strongly Agree
Female	41	High school	Charitable associations	25	8	Contract Employee	Yes	Yes	Yes	NO	Yes	No	No	No	No	No	Yes	Yes	Yes	Yes	Yes	Yes	No	Yes	No	No	Yes	No	Yes	No	No	No	46	Agree	Strongly Agree	Strongly Agree	Strongly Agree	Agree	Strongly Agree	Agree	Strongly Agree	Agree	Strongly Agree	Interested (>43)	Strongly Agree	Strongly Agree	Agree	Agree	Agree
Female	49	High school	Charitable associations	13	7	Contract Employee	Yes	Yes	Yes	NO	Yes	No	No	Yes	No	No	No	No	Yes	No	No	No	Yes	No	Yes	Yes	Yes	No	No	Yes	No	No	47	Agree	Agree	Agree	Strongly Agree	Strongly Agree	Strongly Agree	Strongly Agree	Strongly Agree	Strongly Agree	Strongly Agree	Interested (>43)	Strongly Agree	Strongly Agree	Strongly Agree	Strongly Agree	Strongly Agree
Female	56	Junior high school	Charitable associations	2	7	Official employees	Yes	Yes	No	NO	Yes	No	No	No	No	No	No	No	No	Yes	No	No	No	No	No	No	No	No	No	Yes	No	No	33	Neutral	Neutral	Neutral	Neutral	Agree	Agree	Neutral	Neutral	Neutral	Agree	Uninterested (<42)	Neutral	Neutral	Neutral	Neutral	Neutral
Female	51	High school	Foundations	84	7.5	Contract Employee	Yes	Yes	No	NO	Yes	No	No	No	No	No	No	No	No	No	No	No	No	No	No	Yes	Yes	No	No	No	No	Yes	39	Agree	Neutral	Agree	Agree	Agree	Agree	Agree	Neutral	Agree	Strongly Agree	Uninterested (<42)	Neutral	Neutral	Disagree	Neutral	Neutral
Female	55	Junior high school	Foundations	120	8	Official employees	Yes	Yes	No	NO	Yes	No	Yes	No	No	No	No	No	No	No	Yes	No	Yes	No	No	Yes	Yes	No	No	No	No	No	38	Agree	Agree	Agree	Agree	Neutral	Agree	Agree	Neutral	Agree	Agree	Uninterested (<42)	Neutral	Disagree	Neutral	Disagree	Neutral
Female	40	High school	Charitable associations	21	8	Contract Employee	Yes	Yes	No	NO	NO	No	No	No	No	Yes	No	No	No	No	Yes	No	No	No	Yes	Yes	Yes	No	Yes	No	No	Yes	38	Disagree	Agree	Agree	Agree	Agree	Agree	Agree	Agree	Agree	Agree	Uninterested (<42)	Neutral	Agree	Neutral	Agree	Neutral
Female	53	High school	Charitable associations	156	8	Contract Employee	Yes	Yes	No	NO	NO	No	Yes	Yes	No	No	No	Yes	Yes	Yes	Yes	No	Yes	No	Yes	Yes	Yes	No	No	Yes	No	Yes	36	Neutral	Neutral	Agree	Agree	Agree	Agree	Agree	Neutral	Neutral	Agree	Uninterested (<42)	Agree	Neutral	Agree	Neutral	Agree
Female	50	Junior high school	Charitable associations	114	8	Contract Employee	Yes	Yes	No	NO	NO	No	Yes	No	No	No	No	Yes	Yes	Yes	Yes	No	Yes	No	Yes	Yes	Yes	No	No	Yes	No	Yes	36	Neutral	Neutral	Agree	Agree	Agree	Agree	Agree	Neutral	Neutral	Agree	Uninterested (<42)	Agree	Neutral	Agree	Neutral	Agree
Female	50	Junior high school	Charitable associations	28	6	Other	Yes	Yes	No	NO	Yes	No	No	Yes	No	No	No	No	No	No	No	No	No	No	No	No	Yes	No	No	No	No	No	32	Disagree	Neutral	Agree	Agree	Agree	Neutral	Neutral	Neutral	Neutral	Neutral	Uninterested (<42)	Neutral	Neutral	Neutral	Neutral	Agree
Female	36	High school	Charitable associations	18	7	Other	Yes	Yes	No	NO	Yes	No	No	No	No	No	No	No	No	No	No	No	Yes	No	No	Yes	Yes	No	No	No	No	Yes	38	Agree	Agree	Agree	Agree	Neutral	Agree	Agree	Neutral	Agree	Agree	Uninterested (<42)	Neutral	Neutral	Agree	Neutral	Agree
Female	46	college degree	Foundations	84	8	Contract Employee	Yes	Yes	No	NO	NO	No	No	Yes	No	No	No	No	No	No	No	No	No	No	No	Yes	Yes	No	No	No	No	Yes	39	Agree	Agree	Agree	Agree	Agree	Agree	Agree	Neutral	Agree	Agree	Uninterested (<42)	Neutral	Neutral	Neutral	Neutral	Neutral
Male	63	High school	Foundations	58	7	Contract Employee	Yes	No	No	NO	NO	No	No	No	No	No	No	No	Yes	Yes	No	No	No	No	No	Yes	No	No	No	No	No	No	36	Agree	Neutral	Agree	Agree	Agree	Agree	Neutral	Neutral	Agree	Neutral	Interested (>43)	Agree	Agree	Neutral	Neutral	Agree
Female	40	college degree	Foundations	20	5.5	Official employees	Yes	Yes	No	NO	NO	No	No	No	No	Yes	No	No	No	No	No	No	No	No	No	Yes	Yes	No	No	No	No	No	45	Agree	Agree	Strongly Agree	Strongly Agree	Strongly Agree	Strongly Agree	Strongly Agree	Neutral	Agree	Strongly Agree	Interested (>43)	Agree	Agree	Agree	Agree	Agree
Female	34	High school	Foundations	5	7	Contract Employee	Yes	Yes	No	NO	NO	No	No	Yes	No	No	No	No	No	No	No	Yes	No	No	No	Yes	Yes	No	No	No	No	No	38	Agree	Agree	Agree	Agree	Agree	Agree	Agree	Neutral	Neutral	Agree	Interested (>43)	Agree	Neutral	Agree	Agree	Agree
Female	34	High school	Foundations	51	8	Official employees	Yes	Yes	No	NO	NO	No	No	No	No	No	No	No	Yes	No	No	No	Yes	No	No	Yes	No	No	No	Yes	No	No	40	Agree	Agree	Agree	Agree	Agree	Agree	Agree	Agree	Agree	Agree	Interested (>43)	Agree	Agree	Agree	Neutral	Agree
Female	61	Junior high school	Foundations	8	7.5	Other	Yes	Yes	No	NO	NO	No	Yes	No	No	No	No	No	No	No	No	Yes	No	No	No	Yes	Yes	No	No	Yes	No	No	40	Agree	Agree	Agree	Agree	Agree	Agree	Agree	Agree	Agree	Agree	Interested (>43)	Agree	Agree	Agree	Agree	Agree
Female	37	High school	Foundations	56	8	Official employees	Yes	Yes	No	NO	NO	No	Yes	Yes	Yes	No	No	No	Yes	No	Yes	Yes	Yes	Yes	Yes	No	Yes	No	No	No	No	No	40	Agree	Agree	Agree	Agree	Agree	Agree	Agree	Agree	Agree	Agree	Interested (>43)	Agree	Agree	Agree	Agree	Agree
Female	50	High school	Foundations	16	7	Contract Employee	Yes	No	No	NO	Yes	No	No	No	No	No	No	No	No	No	Yes	No	Yes	Yes	Yes	Yes	Yes	No	No	No	No	Yes	42	Neutral	Neutral	Neutral	Strongly Agree	Strongly Agree	Strongly Agree	Strongly Agree	Strongly Agree	Agree	Agree	Interested (>43)	Agree	Agree	Neutral	Neutral	Strongly Agree
Female	38	college degree	Foundations	32	8	Official employees	No	Yes	No	NO	Yes	No	No	No	No	No	Yes	No	No	Yes	Yes	Yes	No	Yes	Yes	No	No	Yes	Yes	No	No	Yes	39	Agree	Strongly Agree	Agree	Agree	Agree	Agree	Neutral	Neutral	Agree	Agree	Interested (>43)	Agree	Agree	Neutral	Neutral	Agree
Female	34	Junior high school	Foundations	41	6.5	Official employees	Yes	Yes	No	NO	Yes	No	No	Yes	No	No	No	No	No	No	No	No	No	No	No	No	Yes	No	Yes	No	No	No	40	Agree	Agree	Agree	Agree	Agree	Agree	Agree	Agree	Agree	Agree	Interested (>43)	Agree	Agree	Agree	Agree	Agree
Female	57	Junior high school	Charitable associations	162	7.5	Contract Employee	Yes	No	No	NO	NO	No	No	No	No	No	No	No	Yes	No	Yes	No	Yes	No	No	Yes	No	No	No	No	No	Yes	40	Agree	Agree	Agree	Agree	Agree	Agree	Agree	Agree	Agree	Agree	Interested (>43)	Agree	Agree	Agree	Agree	Agree
Female	59	Junior high school	Charitable associations	60	8	Contract Employee	Yes	No	No	NO	Yes	No	No	Yes	No	No	No	No	No	No	Yes	No	No	No	No	Yes	Yes	No	No	No	No	No	39	Neutral	Agree	Agree	Agree	Agree	Agree	Agree	Agree	Agree	Agree	Interested (>43)	Agree	Agree	Agree	Agree	Agree
Female	42	High school	Foundations	0.5	7	Official employees	Yes	Yes	No	NO	Yes	No	No	No	No	No	No	No	Yes	No	No	No	No	No	No	Yes	No	No	No	No	No	No	38	Neutral	Neutral	Agree	Agree	Agree	Strongly Agree	Agree	Neutral	Agree	Agree	Interested (>43)	Agree	Agree	Agree	Agree	Agree
Female	54	High school	Charitable associations	67	7.5	Contract Employee	Yes	Yes	No	NO	NO	No	No	No	No	No	No	No	Yes	No	No	No	No	No	No	No	Yes	No	No	Yes	No	No	38	Agree	Agree	Agree	Disagree	Agree	Agree	Agree	Agree	Agree	Agree	Interested (>43)	Agree	Agree	Agree	Agree	Agree
Female	45	college degree	Charitable associations	3	6	Contract Employee	Yes	Yes	No	NO	NO	No	No	Yes	No	No	No	No	Yes	No	No	No	Yes	Yes	No	No	Yes	No	No	Yes	No	No	40	Agree	Agree	Agree	Agree	Agree	Agree	Agree	Agree	Agree	Agree	Interested (>43)	Strongly Agree	Strongly Agree	Strongly Agree	Agree	Agree
[truncated: 6 more columns]
